# Supplementary material for: Comprehensive analysis of Verticillium nonalfalfae in silico secretome uncovers putative effector proteins expressed during hop invasion
Source: PLoS One. 2018 Jun 12;13(6):e0198971. doi: 10.1371/journal.pone.0198971 (PMC5997321; doi:10.1371/journal.pone.0198971)
Supplement: S1 Table — Gene IDs marked in bold represent 263 proteins in the CSEPs catalogue. 2D-DIGE, proteins secreted by mild and lethal strains of V. nonalfalfae growing in xylem simulating medium (XSM) were analysed by 2D-DIGE and identified by MALDI-TOF/TOF MS [44]; RNA-Seq, differential fungal gene expression (fold change, FC ≥ 1.5 or FC ≤ - 1.5) of V. nonalfalfae lethal versus mild fungal pathotype growing in XSM; LOCALIZER, a tool for subcellular localization prediction of both plant and effector proteins in the plant cell [49]; ApoplastP, a tool for prediction of effectors and plant proteins in the apoplast using machine learning [48]. (XLSX) [file pone.0198971.s001.xlsx]

## Sheet: List1
S1 Table
Gene ID	Blastp hits against nr database at NCBI	Coverage	E-value	Signal peptide (SignalP)	Signal peptide (Phobius)	Localization (WoLF PSORT)	Transmembrane domain (SignalP)	Transmembrane domain (Phobius)	Length	Number of Cys	RNA Seq FC	RNA Seq p-value	RNA Seq FDR	2D-DIGE	LOCALIZER	ApoplastP	ApoplastP - Probability
Vna1.8	hypothetical protein BN1723_013625 [Verticillium longisporum]	92.84	0	yes	yes	extr 27	1	1	475	4	1.67886	0	0	no		Non-apoplastic	0.64
Vna1.19	cellulose-growth-specific protein VDBG_02532 [Verticillium alfalfae VaMs.102]	98.14	0	yes	yes	extr 13, cyto 9, mito 3	0	0	429	12				no		Non-apoplastic	0.62
Vna1.26	hypothetical protein BN1708_007142 [Verticillium longisporum]	94.29	9e-94	yes	yes	extr 19, cyto 2, pero 2, cyto_pero 2	0	0	359	10	-4.71487	4.64406e-09	1.67493e-07	no		Non-apoplastic	0.71
Vna1.29	glycosyl hydrolase family 43 protein VDBG_02544 [Verticillium alfalfae VaMs.102]	99.6	0	yes	yes	extr 19, mito 3, cyto 2.5, cyto_nucl 2	0	0	498	2				no		Non-apoplastic	0.63
Vna1.34	glucan 1,3-beta-glucosidase VDBG_02550 [Verticillium alfalfae VaMs.102]	99.87	0	yes	yes	extr 24, E.R. 1, golg 1, vacu 1	0	0	795	12				yes		Apoplastic	0.77
Vna1.40	hypothetical protein BN1708_007152 [Verticillium longisporum]	71.79	0	yes	yes	extr 25	0	0	908	6				no		Apoplastic	0.64
Vna1.53	hypothetical protein BN1708_013066 [Verticillium longisporum]	88.79	9e-124	yes	yes	extr 17, plas 4, E.R. 3, mito 2	0	0	345	11				no		Non-apoplastic	0.64
Vna1.54	hypothetical protein BN1708_007165 [Verticillium longisporum]	78.64	0	yes	yes	extr 22, golg 3	0	0	339	6	1.96049	0	0	no		Non-apoplastic	0.52
Vna1.63	hypothetical protein VDAG_09774 [Verticillium dahliae VdLs.17]	75.49	0	yes	yes	extr 23, cyto 2	0	0	355	7				yes	Chloroplast (0.982 | 69-149)	Apoplastic	0.83
Vna1.65	hypothetical protein BN1708_009506, partial [Verticillium longisporum]	60.08	0	yes	yes	extr 27	0	0	544	6				no		Apoplastic	0.65
Vna1.67	cell wall surface anchor signal protein [Verticillium dahliae VdLs.17] EGY19319	99.5	5e-126	yes	yes	extr 19, mito 2, cyto 2, cyto_mito 2	1	1	315	7				no		Apoplastic	0.67
Vna1.84	acetylxylan esterase VDBG_02605 [Verticillium alfalfae VaMs.102]	98.55	0	yes	yes	extr 21, mito 2, E.R. 2	0	0	276	6				no		Non-apoplastic	0.61
Vna1.122	glutamyl-tRNA(Gln) amidotransferase [Verticillium dahliae VdLs.17] EGY22143	91.14	0	yes	yes	extr 27	0	0	641	3	-6.80471	1.78478e-28	1.70547e-26	no		Apoplastic	0.57
Vna1.124	hypothetical protein BN1708_004808 [Verticillium longisporum]	98.48	0	yes	yes	extr 17, plas 4, vacu 4	0	0	591	35				no		Apoplastic	0.63
Vna1.129	carboxypeptidase B VDBG_02663 [Verticillium alfalfae VaMs.102]	99.54	0	yes	yes	extr 15, mito 8, cyto 2	0	0	436	6				no		Non-apoplastic	0.74
Vna1.130	hypothetical protein VDBG_02664 [Verticillium alfalfae VaMs.102]	97.25	0	yes	yes	extr 25	1	1	327	4				no		Non-apoplastic	0.64
Vna1.139	conserved hypothetical protein VDBG_02676 [Verticillium alfalfae VaMs.102]	98.47	0	yes	yes	extr 9, cyto 8.5, cyto_nucl 5.5, pero 4, mito 3	0	0	391	5				no		Non-apoplastic	0.8
Vna1.150	hypothetical protein BN1708_009660 [Verticillium longisporum]	81.37	8e-135	yes	yes	extr 19, mito 4, plas 1, pero 1, E.R. 1, golg 1	1	1	263	5				no		Non-apoplastic	0.75
Vna1.154	choline dehydrogenase [Verticillium dahliae VdLs.17] EGY22173	73.4	0	yes	yes	extr 25	0	0	624	6				yes		Non-apoplastic	0.54
Vna1.158	predicted protein VDBG_02696 [Verticillium alfalfae VaMs.102]	97.56	3e-81	yes	yes	extr 25	1	0	120	8	3.1283	0	0	no		Apoplastic	0.7
Vna1.164	hypothetical protein BN1708_014630 [Verticillium longisporum]	87.45	2e-125	yes	yes	extr 17, mito 7, cyto 3	0	0	247	7				no		Apoplastic	0.72
Vna1.168	hypothetical protein BN1708_014626 [Verticillium longisporum]	-	-	yes	yes	extr 15, plas 4, mito 3, E.R. 2, vacu 2	0	0	77	6				no		Apoplastic	0.59
Vna1.172	arylsulfatase VDBG_02714 [Verticillium alfalfae VaMs.102]	99.17	0	yes	yes	extr 22, mito 2, vacu 2	0	0	606	8				no		Non-apoplastic	0.75
Vna1.175	hypothetical protein BN1723_016171 [Verticillium longisporum]	98.72	3e-109	yes	yes	extr 22, mito 2, cyto 2, cyto_mito 2	0	0	229	6				no		Non-apoplastic	0.54
Vna1.177	choline dehydrogenase VDBG_02720 [Verticillium alfalfae VaMs.102]	99.22	0	yes	yes	extr 22, pero 2, cyto 1.5, cyto_nucl 1.5	0	0	641	5				yes		Non-apoplastic	0.52
Vna1.178	hypothetical protein BN1708_002595 [Verticillium longisporum]	96.4	0	yes	yes	plas 17, extr 6, mito 1, cyto 1, E.R. 1, golg 1, cyto_mito 1	0	1	728	10				no		Non-apoplastic	0.99
Vna1.179	endothiapepsin [Verticillium dahliae VdLs.17] EGY22204	98.31	2e-123	yes	yes	extr 22, mito 2, cyto 1.5, cyto_nucl 1.5	0	0	432	3				no		Apoplastic	0.73
Vna1.190	hypothetical protein BN1708_010165 [Verticillium longisporum]	40.25	4e-44	yes	yes	extr 25	0	1	244	4				no		Apoplastic	0.86
Vna1.193	pectin lyase B [Verticillium dahliae VdLs.17] EGY22218	92.09	0	yes	yes	extr 15, cyto 8.5, cyto_nucl 5	0	0	385	6	2.41514	3.97082e-08	1.23508e-06	no		Apoplastic	0.86
Vna1.217	lipase VDBG_02767 [Verticillium alfalfae VaMs.102]	99.46	0	yes	yes	extr 22, pero 2, cyto 1.5, cyto_nucl 1.5	0	0	551	11				no		Non-apoplastic	0.64
Vna1.224	hypothetical protein BN1708_009206 [Verticillium longisporum]	92.87	0	yes	yes	extr 27	0	0	533	9				no	Chloroplast (0.957 | 22-46)	Apoplastic	0.62
Vna1.234	predicted protein VDBG_02787 [Verticillium alfalfae VaMs.102]	97.39	2e-76	yes	yes	mito 14, extr 8, mito_nucl 8	0	0	115	6				no		Non-apoplastic	0.54
Vna1.235	conserved hypothetical protein VDBG_02788 [Verticillium alfalfae VaMs.102]	98.88	0	yes	yes	extr 21, mito 4.5, cyto_mito 3.5	0	0	535	7				no		Non-apoplastic	0.52
Vna1.237	hypothetical protein BN1708_015758 [Verticillium longisporum]	96.67	0	yes	yes	extr 26	0	0	330	9				no		Apoplastic	0.85
Vna1.238	arabinan endo-1,5-alpha-L-arabinosidase A VDBG_02791 [Verticillium alfalfae VaMs.102]	99.69	0	yes	yes	extr 23, mito 3	0	0	320	2				no		Apoplastic	0.76
Vna1.239	hypothetical protein BN1708_015760, partial [Verticillium longisporum]	97.48	7e-77	yes	yes	extr 27	0	0	119	4				no		Non-apoplastic	0.56
Vna1.243	hypothetical protein BN1708_015764, partial [Verticillium longisporum]	80.25	0	yes	yes	extr 27	0	0	476	6				yes		Apoplastic	0.87
Vna1.269	hypothetical protein BN1723_004406 [Verticillium longisporum]	64.16	0	yes	yes	extr 13, mito 4, plas 4, E.R. 2, mito_nucl 2	0	0	622	22				no		Non-apoplastic	0.56
Vna1.282	conserved hypothetical protein VDBG_02837 [Verticillium alfalfae VaMs.102]	99.34	0	yes	yes	extr 27	0	0	457	16				no		Apoplastic	0.7
Vna1.285	hypothetical protein BN1708_010493 [Verticillium longisporum]	99.56	2e-157	yes	yes	extr 20, plas 3, mito 2	0	1	726	9	-3.64188	8.54502e-37	8.60911e-35	no	Chloroplast (0.953 | 68-102)	Apoplastic	0.76
Vna1.288	fungal cellulose binding domain-containing protein VDBG_02845 [Verticillium alfalfae VaMs.102]	99.06	0	yes	yes	extr 25	0	0	320	3	3.96121	0	0	no		Apoplastic	0.78
Vna1.290	hypothetical protein BN1723_011849 [Verticillium longisporum]	97.34	0	yes	yes	extr 18, cyto 4, mito 2, plas 2, cyto_nucl 2	1	1	826	4				no		Non-apoplastic	0.68
Vna1.306	predicted protein VDBG_02868 [Verticillium alfalfae VaMs.102]	98.44	2e-86	yes	yes	extr 20, nucl 4, mito 2, cyto_nucl 2	0	0	128	6				no		Apoplastic	0.79
Vna1.324	hypothetical protein S7711_08134 [Stachybotrys chartarum IBT 7711]	61.33	0	yes	yes	extr 24, cyto 1.5, cyto_nucl 1.5	0	0	819	5				no		Apoplastic	0.58
Vna1.340	beta-fructofuranosidase [Verticillium dahliae VdLs.17] EGY22354	97.79	0	yes	yes	extr 24, mito 2	0	0	680	4				no		Apoplastic	0.63
Vna1.342	predicted protein VDBG_02882 [Verticillium alfalfae VaMs.102]	85.51	0	yes	yes	extr 25	0	0	868	24	-1.88049	9.31874e-07	2.17024e-05	no		Non-apoplastic	0.54
Vna1.348	conserved hypothetical protein VDBG_02889 [Verticillium alfalfae VaMs.102]	100	1e-106	yes	yes	extr 25	0	0	163	18				no		Apoplastic	0.67
Vna1.353	predicted protein VDBG_02893 [Verticillium alfalfae VaMs.102]	96.34	9e-129	yes	yes	cyto 15.5, cyto_nucl 11.333, cyto_mito 9.166, nucl 5, extr 4	0	0	191	1				no		Non-apoplastic	0.95
Vna1.354	aspartic proteinase [Verticillium dahliae VdLs.17] EGY22367	86.73	0	yes	yes	extr 23, mito 2	1	1	599	7				no		Non-apoplastic	0.78
Vna1.357	hypothetical protein BN1708_013018 [Verticillium longisporum]	87.46	1e-169	yes	yes	extr 24, mito 1, golg 1, vacu 1	0	0	291	0	1.56983	6.16578e-10	2.51765e-08	no		Non-apoplastic	0.5
Vna1.358	hypothetical protein BN1723_013383, partial [Verticillium longisporum]	67.58	2e-147	yes	yes	extr 25	0	0	355	12				no		Apoplastic	0.8
Vna1.365	hypothetical protein BN1708_013026 [Verticillium longisporum]	99.38	2e-110	yes	yes	mito 10, cyto 6.5, pero 5, extr 4, cyto_nucl 4	0	0	437	8				no		Non-apoplastic	1
Vna1.370	hypothetical protein VDAG_03821 [Verticillium dahliae VdLs.17]	61.3	0	yes	yes	extr 16, mito 9	0	0	658	7				no		Non-apoplastic	0.59
Vna1.385	hypothetical protein BN1723_007037, partial [Verticillium longisporum]	59.91	0	yes	yes	extr 25	0	0	444	6				no		Apoplastic	0.78
Vna1.393	hypothetical protein BN1708_006838 [Verticillium longisporum]	88.5	0	yes	yes	cyto 9, extr 8, cyto_nucl 6, mito 4, cysk 4	0	0	681	12				no		Non-apoplastic	0.93
Vna1.400	conserved hypothetical protein VDBG_02946 [Verticillium alfalfae VaMs.102]	96.47	0	yes	yes	mito 20.5, cyto_mito 12, extr 3	0	0	533	8				no		Non-apoplastic	1
Vna1.428	hypothetical protein VDAG_03883 [Verticillium dahliae VdLs.17]	98.88	0	yes	yes	extr 24, cyto 2	0	0	361	9				no		Apoplastic	0.89
Vna1.430	hypothetical protein BN1708_009010 [Verticillium longisporum]	95.02	0	yes	yes	extr 21, mito 5	0	0	502	6				no		Non-apoplastic	0.57
Vna1.431	conserved hypothetical protein VDBG_02979 [Verticillium alfalfae VaMs.102]	99.32	0	yes	yes	extr 23, mito 2	0	0	295	8				yes		Apoplastic	0.68
Vna1.438	hypothetical protein BN1708_009002 [Verticillium longisporum]	93.97	0	yes	yes	extr 27	0	0	1700	48				no		Apoplastic	0.93
Vna1.441	cellobiose dehydrogenase VDBG_02986 [Verticillium alfalfae VaMs.102]	98.33	0	yes	yes	extr 22, cyto 5	0	0	538	3	1.72001	7.21645e-14	4.58146e-12	no		Apoplastic	0.78
Vna1.449	hypothetical protein BN1708_008993, partial [Verticillium longisporum]	83.46	0	yes	yes	extr 27	0	0	929	8				no		Apoplastic	0.72
Vna1.451	aminopeptidase Y [Verticillium dahliae VdLs.17] EGY22469	69.54	0	yes	yes	extr 19, cyto 4.5, cyto_nucl 3, mito 1, pero 1, vacu 1	0	0	497	6				no		Non-apoplastic	0.7
Vna1.493	choline dehydrogenase [Verticillium dahliae VdLs.17] EGY22516	94.77	0	yes	yes	extr 24, mito 3	0	0	609	3				no		Apoplastic	0.55
Vna1.504	predicted protein VDBG_03056 [Verticillium alfalfae VaMs.102]	98.37	0	yes	yes	extr 12, mito 9, cyto 5, mito_nucl 5	0	0	429	0				no		Apoplastic	0.66
Vna1.513	beta-glucosidase VDBG_03067 [Verticillium alfalfae VaMs.102]	98.88	0	yes	yes	extr 19, mito 4, cyto 2, pero 2, mito_nucl 2, cyto_pero 2	0	0	804	7				no		Apoplastic	0.67
Vna1.527	predicted protein VDBG_03083 [Verticillium alfalfae VaMs.102]	98.87	6e-106	yes	yes	extr 26	0	0	301	19				no		Apoplastic	0.88
Vna1.542	hypothetical protein BN1723_006541 [Verticillium longisporum]	97.08	1e-80	yes	yes	extr 23, mito 1, pero 1, golg 1, vacu 1	0	0	178	4				no		Non-apoplastic	0.67
Vna1.543	hypothetical protein BN1708_000357 [Verticillium longisporum]	50.17	7e-74	yes	yes	extr 26	1	1	285	9	-3.58584	6.36334e-07	1.54403e-05	no		Apoplastic	0.59
Vna1.552	endoglucanase-1 VDBG_03110 [Verticillium alfalfae VaMs.102]	100	2e-169	yes	yes	extr 27	0	0	242	2				yes	Chloroplast (0.992 | 86-107)	Apoplastic	0.8
Vna1.554	secretory phospholipase A2 VDBG_03112 [Verticillium alfalfae VaMs.102]	99.47	3e-135	yes	yes	extr 25	0	0	187	4				no	Chloroplast (0.995 | 29-58)	Non-apoplastic	0.66
Vna1.557	endoglucanase-6B [Verticillium dahliae VdLs.17] EGY22584	91.52	0	yes	yes	extr 20, mito 5	0	0	389	4				no		Non-apoplastic	0.78
Vna1.561	hypothetical protein BN1723_006570, partial [Verticillium longisporum]	98.31	4e-121	yes	yes	extr 20, mito 5	0	0	181	1				no		Non-apoplastic	0.56
Vna1.565	conserved hypothetical protein VDBG_03124 [Verticillium alfalfae VaMs.102]	100	3e-81	yes	yes	extr 23, mito 2	1	0	117	8				no		Apoplastic	0.77
Vna1.566	conserved hypothetical protein VDBG_03125 [Verticillium alfalfae VaMs.102]	99.62	0	yes	yes	extr 15, cyto 7, mito 4, cyto_nucl 4	0	0	261	4	-13.5902	1.03117e-25	9.55795e-24	no		Non-apoplastic	0.53
Vna1.570	secreted protein VDBG_03130 [Verticillium alfalfae VaMs.102]	99.53	6e-147	yes	yes	extr 22, plas 3	1	0	211	4	-14.0702	5.61526e-48	6.3473e-46	no		Apoplastic	0.6
Vna1.571	extracellular cell wall glucanase Crf1 [Verticillium dahliae VdLs.17] EGY22597	85.44	0	yes	yes	extr 24, golg 2	0	0	418	3				no		Apoplastic	0.72
Vna1.575	hypothetical protein VDAG_02042 [Verticillium dahliae VdLs.17]	98.63	1e-154	yes	yes	extr 25	0	0	222	8				no		Apoplastic	0.84
Vna1.576	hypothetical protein BN1708_009998 [Verticillium longisporum]	93.33	0	yes	yes	extr 27	0	0	284	7				no		Apoplastic	0.7
Vna1.577	hypothetical protein BN1708_010056 [Verticillium longisporum]	64.35	9e-28	yes	yes	extr 24, nucl 1, mito 1, E.R. 1, mito_nucl 1	0	0	144	2				no		Apoplastic	0.63
Vna1.584	hypothetical protein VDAG_02067 [Verticillium dahliae VdLs.17]	89.2	2e-82	yes	yes	extr 25	0	0	210	6				no		Apoplastic	0.55
Vna1.597	hypothetical protein BN1708_010039 [Verticillium longisporum]	60.93	1e-124	yes	yes	extr 21, plas 2, E.R. 2	0	0	286	4				no		Apoplastic	0.58
Vna1.598	hydrolase [Verticillium dahliae VdLs.17] EGY20067	99.63	0	yes	yes	extr 24, mito 2	0	0	352	9				no		Apoplastic	0.68
Vna1.600	mannan endo-1,4-beta-mannosidase VDBG_03176 [Verticillium alfalfae VaMs.102]	99.77	0	yes	yes	extr 23, cyto 2	0	0	442	2				no		Non-apoplastic	0.72
Vna1.605	hypothetical protein BN1708_015527 [Verticillium longisporum]	100	0	yes	yes	extr 24, mito 2	0	0	525	24				no		Apoplastic	0.8
Vna1.606	cellulosome enzyme [Verticillium dahliae VdLs.17] EGY20076	92.19	0	yes	yes	extr 20, cyto_mito 3, mito 2.5, cyto 2.5	0	0	474	7				no		Non-apoplastic	0.65
Vna1.609	hypothetical protein BN1723_005283 [Verticillium longisporum]	89.05	8e-149	yes	yes	extr 20, mito 3, cyto 3, cyto_mito 3	0	0	244	4				no		Apoplastic	0.76
Vna1.614	CAS1 VDBG_03193 [Verticillium alfalfae VaMs.102]	99.57	1e-165	yes	yes	extr 25	0	0	230	4				no		Apoplastic	0.65
Vna1.617	predicted protein VDBG_03197 [Verticillium alfalfae VaMs.102]	100	2e-97	yes	yes	extr 16, mito 5, cyto 5, cyto_nucl 4	0	0	144	4				no		Non-apoplastic	0.7
Vna1.618	hypothetical protein BN1708_013495 [Verticillium longisporum]	89.94	3e-82	yes	yes	extr 17, E.R. 4, golg 3, mito 1, cyto 1, vacu 1, cyto_mito 1	0	0	161	6				no		Apoplastic	0.55
Vna1.620	conserved hypothetical protein VDBG_03203 [Verticillium alfalfae VaMs.102]	99.17	0	yes	yes	extr 25	1	1	483	6				no		Apoplastic	0.62
Vna1.621	conserved hypothetical protein VDBG_03204 [Verticillium alfalfae VaMs.102]	97.33	0	yes	yes	extr 26	1	1	358	3				no		Non-apoplastic	0.54
Vna1.634	conserved hypothetical protein VDBG_03219 [Verticillium alfalfae VaMs.102]	98.52	0	yes	yes	extr 20, E.R. 5	0	1	337	3				no		Apoplastic	0.61
Vna1.636	hypothetical protein BN1708_008376, partial [Verticillium longisporum]	88.43	0	yes	yes	extr 27	0	0	535	3				no	Chloroplast (0.985 | 61-81)	Apoplastic	0.77
Vna1.638	predicted protein VDBG_03224 [Verticillium alfalfae VaMs.102]	94.87	0	yes	yes	extr 20, plas 3, mito 2	0	0	1018	24				no		Apoplastic	0.89
Vna1.649	hypothetical protein BN1708_001979 [Verticillium longisporum]	95.16	0	yes	yes	mito 19, cyto 5, extr 2	0	0	577	10				no		Non-apoplastic	0.84
Vna1.719	endoglucanase-4 VDBG_03308 [Verticillium alfalfae VaMs.102]	97	0	yes	yes	extr 14, cyto 8, mito 5	0	0	299	5				no		Non-apoplastic	0.71
Vna1.736	predicted protein VDBG_03327 [Verticillium alfalfae VaMs.102]	100	5e-118	yes	yes	extr 20, mito 5	0	0	164	4				no		Non-apoplastic	0.52
Vna1.737	feruloyl esterase B VDBG_03328 [Verticillium alfalfae VaMs.102]	98.37	0	yes	yes	extr 19, mito 4, cyto 2, pero 2, mito_nucl 2, cyto_pero 2	0	0	491	10				no		Non-apoplastic	0.8
Vna1.739	acetylcholinesterase [Verticillium dahliae VdLs.17] EGY20217	71.14	0	yes	yes	extr 20, mito 5	0	0	525	8				yes		Non-apoplastic	0.5
Vna1.747	hypothetical protein BN1723_013022 [Verticillium longisporum]	95.61	0	yes	yes	extr 24, E.R. 2	0	1	463	8				no		Apoplastic	0.59
Vna1.837	conserved hypothetical protein VDBG_06992 [Verticillium alfalfae VaMs.102]	99.65	0	yes	yes	extr 25	0	0	286	3				no		Apoplastic	0.78
Vna1.875	fungal cellulose binding domain-containing protein VDBG_07034 [Verticillium alfalfae VaMs.102]	98.71	7e-168	yes	yes	extr 26	0	0	236	4				no		Apoplastic	0.71
Vna1.913	hypothetical protein BN1723_001360 [Verticillium longisporum]	91.01	2e-86	yes	yes	extr 25	1	1	307	14				no		Apoplastic	0.64
Vna1.916	predicted protein VDBG_07084 [Verticillium alfalfae VaMs.102]	93.44	0	yes	yes	extr 13, plas 10, E.R. 2	0	0	807	17				no		Non-apoplastic	0.95
Vna1.960	RING-7 protein VDBG_07135 [Verticillium alfalfae VaMs.102]	99.13	0	yes	yes	plas 12, extr 7, cyto 4, E.R. 2, cyto_mito 2, cyto_pero 2	1	1	499	9				no		Non-apoplastic	0.89
Vna1.962	conserved hypothetical protein VDBG_07137 [Verticillium alfalfae VaMs.102]	99.46	0	yes	yes	extr 20, cyto 4, mito 2, cyto_nucl 2, cyto_pero 2	0	0	371	8				yes		Non-apoplastic	0.51
Vna1.970	conserved hypothetical protein VDBG_07149 [Verticillium alfalfae VaMs.102]	99.48	1e-128	yes	yes	extr 19, mito 6	0	0	191	0				no		Apoplastic	0.62
Vna1.979	hypothetical protein BN1708_012330 [Verticillium longisporum]	69.31	0	yes	yes	extr 22, mito 2, pero 2	0	0	700	2				no		Non-apoplastic	0.73
Vna1.996	hypothetical protein BN1708_012891 [Verticillium longisporum]	78.13	0	yes	yes	extr 26	0	0	673	9				no		Apoplastic	0.64
Vna1.1007	hypothetical protein BN1723_008029 [Verticillium longisporum]	93.37	2e-116	yes	yes	extr 20, cyto 3, mito 2, cyto_pero 2	1	1	386	2				no		Non-apoplastic	0.68
Vna1.1013	hypothetical protein BN1723_005744 [Verticillium longisporum]	64.25	2e-76	yes	yes	extr 25	0	0	196	7				no		Non-apoplastic	0.54
Vna1.1037	hypothetical protein BN1708_001542 [Verticillium longisporum]	94.96	0	yes	yes	extr 23, cyto 1.5, cyto_nucl 1.5	0	0	536	2				no		Non-apoplastic	0.62
Vna1.1069	alkaline proteinase VDBG_07258 [Verticillium alfalfae VaMs.102]	100	0	yes	yes	extr 27	0	0	406	0				no		Apoplastic	0.63
Vna1.1072	hypothetical protein VDAG_05970 [Verticillium dahliae VdLs.17]	91.71	8e-113	yes	yes	extr 25	0	0	238	4				no		Apoplastic	0.81
Vna1.1078	alpha-amylase A type-3 VDBG_07267 [Verticillium alfalfae VaMs.102]	99.78	0	yes	yes	extr 26	0	0	462	6	2.30518	4.44089e-16	3.48836e-14	yes		Apoplastic	0.84
Vna1.1080	hypothetical protein BN1708_009895 [Verticillium longisporum]	92.6	0	yes	yes	extr 23, mito 1, cyto 1, E.R. 1, golg 1, cyto_mito 1	0	0	608	3				no		Non-apoplastic	0.65
Vna1.1084	conserved hypothetical protein VDBG_07273 [Verticillium alfalfae VaMs.102]	98.64	5e-148	yes	yes	extr 26	0	0	220	2				no		Apoplastic	0.74
Vna1.1088	hypothetical protein BN1723_015431, partial [Verticillium longisporum]	66.05	1e-129	yes	yes	extr 16, cyto 6, mito 3, cyto_nucl 3	0	0	380	5				no		Non-apoplastic	0.61
Vna1.1093	hypothetical protein BN1723_013901, partial [Verticillium longisporum]	95.54	0	yes	yes	extr 27	0	0	458	13				no		Apoplastic	0.68
Vna1.1097	FAD binding domain-containing protein VDBG_07289 [Verticillium alfalfae VaMs.102]	99.79	0	yes	yes	extr 27	0	0	691	9				no	Chloroplast (0.959 | 47-70)	Apoplastic	0.81
Vna1.1110	hypothetical protein BN1708_014684 [Verticillium longisporum]	70.23	0	yes	yes	extr 27	0	0	435	1				no		Apoplastic	0.73
Vna1.1124	rds1 [Verticillium dahliae VdLs.17] EGY15174	77.71	0	yes	yes	extr 23, mito 3	0	0	465	4				no		Non-apoplastic	0.5
Vna1.1125	conserved hypothetical protein VDBG_07324 [Verticillium alfalfae VaMs.102]	95.56	0	yes	yes	extr 20, mito 3, cyto 2.5, cyto_nucl 2	0	0	482	1				no		Non-apoplastic	0.65
Vna1.1133	hypothetical protein UCDDA912_g06032 [Diaporthe ampelina]	98.82	8e-87	yes	yes	extr 26	0	0	364	7				no		Apoplastic	0.84
Vna1.1146	hypothetical protein BN1723_000705 [Verticillium longisporum]	85.28	0	yes	yes	extr 16, mito 5, cyto 5, cyto_mito 5	0	0	1121	9				no		Non-apoplastic	0.8
Vna1.1172	endoplasmic reticulum mannosyl-oligosaccharide 1,2-alpha-mannosidase [Verticillium dahliae VdLs.17] EGY15229	69.78	0	yes	yes	extr 16, mito 6, cyto 2, pero 2, cyto_pero 2	0	0	1100	9				no		Non-apoplastic	0.9
Vna1.1175	predicted protein VDBG_07380 [Verticillium alfalfae VaMs.102]	95.91	4e-146	yes	yes	extr 25	0	0	222	13				no		Apoplastic	0.89
Vna1.1196	predicted protein VDBG_07401 [Verticillium alfalfae VaMs.102]	91.46	3e-91	yes	yes	extr 26	0	0	193	2	-8.25287	2.34428e-53	2.68261e-51	no		Apoplastic	0.61
Vna1.1210	hypothetical protein BN1708_013148, partial [Verticillium longisporum]	96.77	0	yes	yes	extr 27	0	0	496	10				no	Chloroplast (0.979 | 68-95)	Apoplastic	0.6
Vna1.1218	amine oxidase [Verticillium dahliae VdLs.17] EGY15279	79.69	0	yes	yes	extr 25, cyto 1.5, cyto_nucl 1.5	0	0	453	2				no		Non-apoplastic	0.5
Vna1.1223	6-hydroxy-D-nicotine oxidase VDBG_09854 [Verticillium alfalfae VaMs.102]	98.78	0	yes	yes	extr 22, cyto 2, pero 2, cyto_pero 2	0	0	500	4	-3.48214	2.52934e-14	1.69887e-12	no	Chloroplast (0.978 | 65-91)	Non-apoplastic	0.59
Vna1.1229	hypothetical protein BN1708_012380 [Verticillium longisporum]	100	5e-83	yes	yes	extr 27	0	0	191	9				no	Chloroplast (0.794 | 77-100)	Apoplastic	0.59
Vna1.1231	predicted protein VDBG_09862 [Verticillium alfalfae VaMs.102]	100	0	yes	yes	cyto 10.5, extr 9, cyto_nucl 6, mito 3, vacu 2	0	0	328	6	2.4491	2.73115e-14	1.79539e-12	no		Non-apoplastic	0.77
Vna1.1232	hypothetical protein VDAG_06147 [Verticillium dahliae VdLs.17]	99.12	6e-75	yes	yes	extr 22, E.R. 4	0	0	113	5				no		Apoplastic	0.61
Vna1.1233	hypothetical protein VDAG_06148 [Verticillium dahliae VdLs.17]	97.99	0	yes	yes	cyto 8, nucl 5, E.R. 5, mito 3, extr 3, vacu 3	0	0	349	11				no		Non-apoplastic	0.97
Vna1.1237	conserved hypothetical protein VDBG_09868 [Verticillium alfalfae VaMs.102]	99.32	0	yes	yes	extr 7, mito 5, E.R. 5, plas 3, golg 3, cyto 2	0	0	294	1				no		Non-apoplastic	0.75
Vna1.1239	pectate lyase VDBG_09871 [Verticillium alfalfae VaMs.102]	100	0	yes	yes	extr 26	0	0	255	10	1.47601	1.43534e-11	7.19145e-10	no		Apoplastic	0.9
Vna1.1245	conserved hypothetical protein VDBG_09877 [Verticillium alfalfae VaMs.102]	99.44	0	yes	yes	extr 20, nucl 2, cyto 2, cyto_nucl 2	0	0	540	1				no		Non-apoplastic	0.57
Vna1.1248	hypothetical protein BN1708_002167 [Verticillium longisporum]	62.54	4e-121	yes	yes	extr 27	0	0	288	7	-4.44774	1.4671e-07	4.02324e-06	no		Apoplastic	0.82
Vna1.1249	acetylxylan esterase [Verticillium dahliae VdLs.17] EGY15312	87.67	0	yes	yes	extr 23, mito 3	0	0	365	11				no		Apoplastic	0.76
Vna1.1255	hypothetical protein BN1708_001030 [Verticillium longisporum]	80.6	0	yes	yes	extr 21, mito 2, pero 2, cyto 1.5, cyto_nucl 1.5	0	0	562	5				no	Mitochondria (0.842 | 64-84)	Non-apoplastic	0.54
Vna1.1265	hypothetical protein BN1708_002147, partial [Verticillium longisporum]	93.56	0	yes	yes	extr 12, cyto 5.5, mito 5, cyto_nucl 4, E.R. 2	1	1	383	10				no		Non-apoplastic	0.8
Vna1.1274	SnodProt1 VDBG_09911 [Verticillium alfalfae VaMs.102]	100	4e-95	yes	yes	extr 25	0	0	138	4				no		Apoplastic	0.91
Vna1.1277	versatile peroxidase VPL1 VDBG_09914 [Verticillium alfalfae VaMs.102]	92.46	0	yes	yes	extr 20, mito 2, vacu 2, nucl 1, cyto 1, cyto_nucl 1, E.R. 1	0	0	354	8				no		Non-apoplastic	0.68
Vna1.1278	hypothetical protein BN1723_015641 [Verticillium longisporum]	93.67	0	yes	yes	extr 27	0	0	866	5				no		Apoplastic	0.65
Vna1.1280	conserved hypothetical protein VDBG_09920 [Verticillium alfalfae VaMs.102]	98.6	0	yes	yes	extr 23, mito 2	0	1	1142	3				no		Non-apoplastic	0.56
Vna1.1282	hypothetical protein BN1708_012767, partial [Verticillium longisporum]	85.62	8e-175	yes	yes	extr 22, E.R. 3	0	0	292	2				no		Non-apoplastic	0.58
Vna1.1288	predicted protein VDBG_09929 [Verticillium alfalfae VaMs.102]	92.08	4e-63	yes	yes	extr 18, mito 6, pero 2	0	0	101	6				no		Non-apoplastic	0.58
Vna1.1302	hypothetical protein BN1708_013178 [Verticillium longisporum]	93.79	8e-115	yes	yes	cyto 8, cyto_nucl 8, mito 7, extr 6, nucl 4	0	0	177	2				no		Apoplastic	0.57
Vna1.1313	exoglucanase-6A VDBG_09958 [Verticillium alfalfae VaMs.102]	99.24	0	yes	yes	extr 22, mito 2, vacu 2	0	0	393	5				no		Non-apoplastic	0.62
Vna1.1315	hypothetical protein BN1708_005957 [Verticillium longisporum]	82.51	0	yes	yes	extr 26	0	0	366	18				no		Apoplastic	0.89
Vna1.1318	conserved hypothetical protein VDBG_09964 [Verticillium alfalfae VaMs.102]	98.71	5e-168	yes	yes	extr 12, cyto 8, mito 7	0	0	232	5	1.51156	2.51345e-07	6.596e-06	yes		Non-apoplastic	0.57
Vna1.1334	predicted protein VDBG_09984 [Verticillium alfalfae VaMs.102]	98	1e-30	yes	yes	extr 26	0	0	421	1				no		Apoplastic	0.79
Vna1.1337	carboxylesterase VDBG_09990 [Verticillium alfalfae VaMs.102]	99.44	0	yes	yes	extr 24, mito 2	0	0	534	8				no		Non-apoplastic	0.62
Vna1.1338	hypothetical protein BN1708_005931, partial [Verticillium longisporum]	60.49	2e-145	yes	yes	extr 25	0	0	336	3				no		Apoplastic	0.81
Vna2.8	hypothetical protein BN1708_006974 [Verticillium longisporum]	69.3	1e-160	yes	yes	extr 24, E.R. 2	0	0	355	9				no		Non-apoplastic	0.53
Vna2.21	carboxypeptidase KEX1 VDBG_00507 [Verticillium alfalfae VaMs.102]	99.84	0	yes	yes	extr 11, mito 5, cyto 4, E.R. 3, golg 2, cyto_pero 2	1	1	635	7				no		Non-apoplastic	0.95
Vna2.30	guanyl-specific ribonuclease F1 VDBG_00498 [Verticillium alfalfae VaMs.102]	95.05	3e-106	yes	yes	extr 27	0	0	197	5				no		Apoplastic	0.65
Vna2.47	hypothetical protein VDAG_00090 [Verticillium dahliae VdLs.17]	87.71	0	yes	yes	extr 23, mito 2, cyto 2, cyto_mito 2	0	0	662	8				no		Apoplastic	0.69
Vna2.50	hypothetical protein VDAG_00087 [Verticillium dahliae VdLs.17]	83.2	0	yes	yes	extr 22, cyto 3.5, cyto_nucl 2.5	0	0	569	0				no		Apoplastic	0.55
Vna2.60	hypothetical protein VDAG_00076 [Verticillium dahliae VdLs.17]	95.96	9e-44	yes	yes	extr 25	0	0	167	8				no		Apoplastic	0.9
Vna2.67	hypothetical protein BN1708_013198 [Verticillium longisporum]	80.82	0	yes	yes	extr 27	0	0	1029	81				no		Apoplastic	0.74
Vna2.72	hypothetical protein BN1723_003208 [Verticillium longisporum]	77.72	7e-110	yes	yes	extr 26	0	0	464	16				no		Non-apoplastic	0.54
Vna2.73	hypothetical protein BN1723_014932 [Verticillium longisporum]	98.68	0	yes	yes	plas 15, extr 9, nucl 2	1	1	1016	1				no		Non-apoplastic	0.78
Vna2.89	pectate lyase [Verticillium dahliae VdLs.17] EGY18351	80.51	1e-161	yes	yes	extr 22, mito 3, cyto 1.5, cyto_nucl 1.5	0	0	277	12				yes	Chloroplast (0.862 | 36-56)	Apoplastic	0.88
Vna2.93	conserved hypothetical protein VDBG_00385 [Verticillium alfalfae VaMs.102]	99.58	5e-168	yes	yes	extr 27	0	0	240	9				no		Apoplastic	0.93
Vna2.95	endoplasmic reticulum vesicle protein [Verticillium dahliae VdLs.17] EGY18344	99.54	3e-159	yes	yes	mito 12, cyto 7, extr 5, pero 2	1	1	219	3				no		Non-apoplastic	0.95
Vna2.98	hypothetical protein VDAG_08675 [Verticillium dahliae VdLs.17]	49.56	1e-92	yes	yes	extr 9, mito 5, pero 4, cyto_mito 4, cyto 3, E.R. 3, mito_nucl 3	0	0	330	0				no		Non-apoplastic	0.9
Vna2.100	hypothetical protein BN1723_004988 [Verticillium longisporum]	76.21	1e-100	yes	yes	extr 23, E.R. 3	0	1	447	26				no		Apoplastic	0.58
Vna2.101	hypothetical protein BN1723_009365, partial [Verticillium longisporum]	43.56	6e-17	yes	yes	extr 21, golg 3, cyto 1, E.R. 1, vacu 1	0	0	140	8				no		Non-apoplastic	0.59
Vna2.118	hypothetical protein VDBG_00359 [Verticillium alfalfae VaMs.102]	99.35	4e-98	yes	yes	extr 20, vacu 4, cyto 1, plas 1, E.R. 1	0	0	153	5				no		Apoplastic	0.78
Vna2.155	vacuolar protein sorting-associated protein VDBG_00317 [Verticillium alfalfae VaMs.102]	99.64	0	yes	yes	extr 12, golg 6, mito 3, plas 3, vacu 2	1	0	548	7				no		Non-apoplastic	0.85
Vna2.175	predicted protein VDBG_00296 [Verticillium alfalfae VaMs.102]	96.49	0	yes	yes	extr 20, cyto 5	0	0	370	1				no		Non-apoplastic	0.5
Vna2.179	conserved hypothetical protein VDBG_00292 [Verticillium alfalfae VaMs.102]	98.68	0	yes	yes	extr 18, cyto 5, E.R. 3	0	0	454	10	-11.4998	1.78942e-74	2.18238e-72	no		Non-apoplastic	0.64
Vna2.185	hypothetical protein BN1708_004625 [Verticillium longisporum]	42.33	9e-73	yes	yes	extr 20, nucl 2, mito 2, plas 2, mito_nucl 2	1	1	419	25	-1.88074	8.41074e-07	1.98369e-05	no		Apoplastic	0.76
Vna2.191	hypothetical protein BN1723_003651 [Verticillium longisporum]	67.95	0	yes	yes	extr 22, E.R. 2, vacu 2	0	0	713	6				no		Non-apoplastic	0.6
Vna2.199	hypothetical protein VDAG_08558 [Verticillium dahliae VdLs.17]	99.64	2e-159	yes	yes	extr 12, plas 5, mito 4, E.R. 3, pero 2, mito_nucl 2	0	0	429	20				no		Non-apoplastic	0.6
Vna2.219	transmembrane emp24 domain-containing protein VDBG_00253 [Verticillium alfalfae VaMs.102]	100	1e-160	yes	yes	extr 17, cyto_nucl 5, nucl 4, cyto 4	0	1	219	3				no		Non-apoplastic	0.95
Vna2.227	hypothetical protein BN1708_010759 [Verticillium longisporum]	57.47	6e-21	yes	yes	extr 25	0	0	191	4				no		Apoplastic	0.69
Vna2.228	hypothetical protein BN1708_010761, partial [Verticillium longisporum]	65.05	2e-75	yes	yes	extr 26	0	0	179	4	-2.31488	4.02051e-14	2.60602e-12	no		Apoplastic	0.85
Vna2.248	not available	-	-	yes	yes	plas 14, mito 5, extr 4, E.R. 4	0	0	74	4	-4.12162	1.46261e-46	1.63336e-44	no		Non-apoplastic	0.55
Vna2.250	conserved hypothetical protein VDBG_00215 [Verticillium alfalfae VaMs.102]	99.33	0	yes	yes	extr 19, mito 3, cyto 3, cyto_mito 3	0	0	450	10				no		Non-apoplastic	0.71
Vna2.266	hypothetical protein BN1708_009078 [Verticillium longisporum]	90.69	0	yes	yes	extr 12, mito 8, nucl 4, cyto 1, pero 1, golg 1, cyto_pero 1	1	1	565	14				no		Non-apoplastic	0.93
Vna2.267	hypothetical protein BN1708_011537 [Verticillium longisporum]	81.29	3e-170	yes	yes	extr 17, cyto 3, mito 2, cyto_nucl 2, pero 2	0	0	294	8				no		Non-apoplastic	0.88
Vna2.269	hypothetical protein BN1708_009079 [Verticillium longisporum]	84.45	0	yes	yes	extr 14, mito 3, nucl 2, cyto 2, plas 2, cyto_nucl 2, pero 2, cyto_pero 2	1	1	431	14				no		Non-apoplastic	0.7
Vna2.271	glycosyl hydrolase family 43 protein [Verticillium dahliae VdLs.17] EGY18143	91.09	2e-156	yes	yes	extr 20, mito 5	0	0	337	7	1.57145	6.58251e-12	3.35857e-10	no		Non-apoplastic	0.54
Vna2.376	ERP3 VDBG_00075 [Verticillium alfalfae VaMs.102]	99.52	1e-149	yes	yes	extr 13, mito 4, cyto 4, E.R. 4, cyto_mito 4	1	1	210	5				no		Non-apoplastic	0.7
Vna2.403	signal sequence receptor alpha chain [Verticillium dahliae VdLs.17] EGY18001	99.62	0	yes	yes	extr 12, E.R. 4, vacu 4, plas 3, mito 2, pero 2	1	1	260	0				no		Non-apoplastic	0.73
Vna2.464	FAD binding domain-containing protein [Verticillium dahliae VdLs.17] EGY17836	90.49	0	yes	yes	extr 19, mito 6	0	0	513	7				no		Non-apoplastic	0.53
Vna2.509	nuclease P1 [Verticillium dahliae VdLs.17] EGY17783	81.37	7e-176	yes	yes	extr 26	0	0	322	9				no		Apoplastic	0.7
Vna2.523	hypothetical protein BN1708_011872 [Verticillium longisporum]	97.49	0	yes	yes	extr 16, mito 6, cyto 4	0	0	1267	46				no		Apoplastic	0.65
Vna2.548	conserved hypothetical protein VDBG_04194 [Verticillium alfalfae VaMs.102]	97.8	0	yes	yes	extr 20, mito 5	1	1	273	4				no		Non-apoplastic	0.83
Vna2.570	calcium influx-promoting protein ehs1 VDBG_04173 [Verticillium alfalfae VaMs.102]	99.36	0	yes	yes	extr 17, cyto 4, pero 2, E.R. 2, golg 2, cyto_mito 2	0	1	625	14				no		Non-apoplastic	0.82
Vna2.595	hypothetical protein BN1723_007293, partial [Verticillium longisporum]	50.89	8e-101	yes	yes	extr 21, mito 4	1	1	397	1				no		Apoplastic	0.72
Vna2.599	hypothetical protein VDAG_01316 [Verticillium dahliae VdLs.17]	94.32	0	yes	yes	extr 26	1	0	352	10				no		Apoplastic	0.77
Vna2.610	hypothetical protein BN1708_006601 [Verticillium longisporum]	94.6	0	yes	yes	extr 20, mito 2, pero 2, vacu 2	0	0	664	6				no		Non-apoplastic	0.63
Vna2.617	hypothetical protein BN1723_000249 [Verticillium longisporum]	75.51	2e-97	yes	yes	extr 25	0	0	196	8				no		Apoplastic	0.57
Vna2.618	predicted protein VDBG_04066 [Verticillium alfalfae VaMs.102]	98.29	2e-169	yes	yes	mito 10, cyto 9, extr 5, cyto_pero 5	0	0	234	5				no		Non-apoplastic	0.6
Vna2.644	hypothetical protein BN1723_012152 [Verticillium longisporum]	92.69	0	yes	yes	extr 18, cyto 6, mito 3, cyto_nucl 3, cyto_pero 3	0	0	342	8				no		Apoplastic	0.64
Vna2.646	hypothetical protein BN1708_012220, partial [Verticillium longisporum]	90.97	0	yes	yes	extr 26	0	0	609	10				no		Apoplastic	0.6
Vna2.648	hypothetical protein BN1708_012222 [Verticillium longisporum]	97.32	8e-72	yes	yes	extr 23, mito 2, E.R. 2	0	0	242	4				no		Apoplastic	0.62
Vna2.657	hypothetical protein BN1723_015012 [Verticillium longisporum]	62.88	0	yes	yes	extr 17, mito 5, plas 3	0	0	452	5				no		Apoplastic	0.66
Vna2.671	hypothetical protein BN1708_005815 [Verticillium longisporum]	95.6	0	yes	yes	extr 25	0	0	582	14				no		Apoplastic	0.55
Vna2.673	conserved hypothetical protein VDBG_04002 [Verticillium alfalfae VaMs.102]	97	3e-63	yes	yes	extr 15, E.R. 3, golg 3, mito 2, cyto 2, plas 2, cyto_mito 2	0	0	100	0				no		Apoplastic	0.57
Vna2.689	extracellular elastinolytic metalloproteinase VDBG_03987 [Verticillium alfalfae VaMs.102]	99.04	0	yes	yes	extr 26	0	0	628	4				no		Apoplastic	0.58
Vna2.691	hypothetical protein BN1708_005790 [Verticillium longisporum]	96.86	1e-130	yes	yes	extr 13, mito 10.5, cyto_mito 7.333, cyto 3	0	0	191	4				no		Apoplastic	0.69
Vna2.693	conserved hypothetical protein VDBG_03983 [Verticillium alfalfae VaMs.102]	98.66	0	yes	yes	extr 26	1	1	597	8				no		Non-apoplastic	0.52
Vna2.700	endoglucanase II [Verticillium dahliae VdLs.17] EGY17523	55.6	2e-89	yes	yes	extr 26	0	0	228	4				no		Non-apoplastic	0.53
Vna2.738	hypothetical protein BN1708_013939 [Verticillium longisporum]	92.62	0	yes	yes	extr 27	0	0	440	12				yes		Apoplastic	0.85
Vna2.747	predicted protein VDBG_03926 [Verticillium alfalfae VaMs.102]	97.86	1e-167	yes	yes	extr 10, E.R. 8, mito 2, cyto 2, golg 2, vacu 2, cyto_mito 2	0	0	326	10				no		Non-apoplastic	0.85
Vna2.753	FAD binding domain-containing protein VDBG_03920 [Verticillium alfalfae VaMs.102]	99.39	0	yes	yes	extr 23, mito 2	0	0	494	3				no		Non-apoplastic	0.51
Vna2.768	proclavaminate amidinohydrolase VDBG_03903 [Verticillium alfalfae VaMs.102]	99.73	0	yes	yes	extr 24, mito 1, cyto 1, golg 1, cyto_mito 1	0	0	372	4				no		Non-apoplastic	0.53
Vna2.775	hypothetical protein BN1723_007468 [Verticillium longisporum]	69.79	5e-170	yes	yes	extr 15, golg 5, E.R. 3, mito 2	1	0	334	4				no		Non-apoplastic	0.87
Vna2.778	conserved hypothetical protein VDBG_03892 [Verticillium alfalfae VaMs.102]	99.75	0	yes	yes	extr 13, nucl 5, mito 4, cyto 4, cyto_mito 4	0	0	643	3				no		Non-apoplastic	0.99
Vna2.786	PAP2 superfamily protein VDBG_03882 [Verticillium alfalfae VaMs.102]	99.47	0	yes	yes	extr 24, mito 3	0	0	376	14				yes		Apoplastic	0.9
Vna2.791	saponin hydrolase [Verticillium dahliae VdLs.17] EGY17422	62.02	0	yes	yes	extr 18, cyto 3.5, mito 3, cyto_nucl 2.5	0	0	647	8	-11.8429	6.25021e-42	6.65899e-40	no		Non-apoplastic	0.55
Vna2.792	hypothetical protein BN1723_017448 [Verticillium longisporum]	99.08	0	yes	yes	extr 21, E.R. 3, golg 2	1	0	340	3				no		Non-apoplastic	0.85
Vna2.795	hypothetical protein BN1708_011476 [Verticillium longisporum]	86.8	0	yes	yes	mito 15, cyto 6, extr 5	0	0	502	1				no		Non-apoplastic	0.91
Vna2.814	hypothetical protein BN1708_011449 [Verticillium longisporum]	93.45	0	yes	yes	mito 17.5, cyto_mito 12, cyto 5.5, extr 2	0	0	336	7				no	Mitochondria (0.802 | 44-131)	Non-apoplastic	0.98
Vna2.831	hypothetical protein VDAG_01054 [Verticillium dahliae VdLs.17]	77.62	1e-75	yes	yes	extr 26	0	1	210	12				no		Apoplastic	0.68
Vna2.834	glutaminyl-peptide cyclotransferase [Verticillium dahliae VdLs.17] EGY17368	99.23	0	yes	yes	extr 8, E.R. 6, golg 6, mito 4, plas 2, cyto_mito 2, mito_nucl 2	0	0	388	2				no		Non-apoplastic	0.96
Vna2.836	predicted protein VDBG_03822 [Verticillium alfalfae VaMs.102]	92.73	6e-91	yes	yes	mito 11, extr 10, cyto 4.5, cyto_nucl 3.5	0	0	160	7				no		Non-apoplastic	0.72
Vna2.837	conserved hypothetical protein VDBG_03821 [Verticillium alfalfae VaMs.102]	98.11	0	yes	yes	extr 19, plas 4, E.R. 2	0	0	636	9				no		Non-apoplastic	0.79
Vna2.841	KEX1 protease [Verticillium dahliae VdLs.17] EGY17361	94.08	0	yes	yes	extr 16, plas 7, mito 1, cyto 1, pero 1, E.R. 1, cyto_mito 1, cyto_pero 1	1	1	862	7				no		Non-apoplastic	0.82
Vna2.882	hypothetical protein BN1723_002202, partial [Verticillium longisporum]	85.47	0	yes	yes	extr 24, mito 1, cyto 1, vacu 1, cyto_mito 1	0	0	414	4				no		Apoplastic	0.8
Vna2.897	TOS1 VDBG_03754 [Verticillium alfalfae VaMs.102]	95.39	0	yes	yes	extr 25	0	0	456	9				no		Non-apoplastic	0.56
Vna2.912	transcriptional regulatory protein SIN3 VDBG_03738 [Verticillium alfalfae VaMs.102]	98.36	0	yes	yes	nucl 7, mito 6, extr 6, cyto 4, vacu 2	0	0	1680	13				no		Non-apoplastic	0.99
Vna2.922	hypothetical protein BN1708_010464 [Verticillium longisporum]	98.46	0	yes	yes	extr 13, mito 6, cyto 3, mito_nucl 3	1	1	848	4				no		Non-apoplastic	0.86
Vna2.925	hypothetical protein BN1708_010459 [Verticillium longisporum]	78.95	1e-53	yes	yes	mito 14, extr 12	0	0	341	1				no		Apoplastic	0.67
Vna2.938	conserved hypothetical protein VDBG_03712 [Verticillium alfalfae VaMs.102]	99.55	5e-157	yes	yes	extr 18, mito 3, cyto 3, pero 3, cyto_mito 3, cyto_pero 3	0	0	224	4				no		Apoplastic	0.62
Vna2.952	hypothetical protein BN1708_010434 [Verticillium longisporum]	63.8	0	yes	yes	extr 16, mito 4, nucl 2, plas 2, pero 2	1	1	825	23				yes		Non-apoplastic	0.83
Vna2.953	NIMA-interacting protein TinC [Verticillium dahliae VdLs.17] EGY17248	92.93	0	yes	yes	extr 13, mito 3, plas 3, pero 2, E.R. 2, golg 2, cyto 1.5, cyto_nucl 1.5	1	0	971	7				no		Non-apoplastic	0.98
Vna2.967	hypothetical protein BN1723_017401 [Verticillium longisporum]	53.33	3e-13	yes	yes	extr 19, plas 4, mito 2	0	0	60	5				no		Apoplastic	0.66
Vna2.979	LysM domain-containing protein [Verticillium dahliae VdLs.17] EGY17220	94.55	0	yes	yes	extr 25	0	0	367	16				no		Apoplastic	0.76
Vna2.980	hypothetical protein BN1708_014869 [Verticillium longisporum]	99.74	0	yes	yes	extr 12, mito 6, cyto 3, E.R. 3, mito_nucl 3	0	1	1347	45				no		Non-apoplastic	0.91
Vna2.981	predicted protein VDBG_03670 [Verticillium alfalfae VaMs.102]	99.62	0	yes	yes	extr 12, mito 8, cyto 4, vacu 2, cyto_pero 2	0	0	261	4				no		Non-apoplastic	0.7
Vna2.1027	L-amino acid oxidase VDBG_03617 [Verticillium alfalfae VaMs.102]	99.18	0	yes	yes	extr 21, mito 2, E.R. 2, golg 2	0	0	611	3				no		Non-apoplastic	0.54
Vna2.1033	hypothetical protein BN1708_001826 [Verticillium longisporum]	36.36	6e-09	yes	yes	mito 13, extr 12	0	0	151	4				no		Non-apoplastic	0.63
Vna2.1043	hypothetical protein BN1708_001835 [Verticillium longisporum]	95.51	0	yes	yes	extr 21, mito 3, cyto 1, E.R. 1, golg 1	0	0	490	5				no		Non-apoplastic	0.87
Vna2.1044	predicted protein VDBG_03599 [Verticillium alfalfae VaMs.102]	95.41	0	yes	yes	mito 11, extr 9, cyto 6	0	0	754	6				no		Apoplastic	0.66
Vna2.1057	predicted protein VDBG_03584 [Verticillium alfalfae VaMs.102]	99.22	3e-88	yes	yes	extr 24, E.R. 2	0	0	129	12				no		Apoplastic	0.77
Vna2.1067	hypothetical protein BN1708_013326 [Verticillium longisporum]	89.3	3e-138	yes	yes	extr 10, plas 6, cyto 3, E.R. 3, golg 3	1	0	444	9				no		Non-apoplastic	1
Vna2.1071	predicted protein VDBG_03569 [Verticillium alfalfae VaMs.102]	83.61	8e-138	yes	yes	mito 6.5, extr 6, E.R. 5, plas 4, golg 4, cyto_mito 4	0	0	238	3				no		Non-apoplastic	0.98
Vna2.1085	hypothetical protein BN1708_008333, partial [Verticillium longisporum]	90.04	0	yes	yes	extr 26	0	0	658	7				no		Apoplastic	0.84
Vna2.1099	conserved hypothetical protein VDBG_03538 [Verticillium alfalfae VaMs.102]	96.97	0	yes	yes	extr 23, cyto 3	1	0	495	4				no		Apoplastic	0.65
Vna2.1113	predicted protein VDBG_03525 [Verticillium alfalfae VaMs.102]	99.55	0	yes	yes	extr 12, nucl 4, cyto 3, pero 3, mito_nucl 3, cyto_pero 3	0	0	444	6				no		Non-apoplastic	0.78
Vna2.1121	hypothetical protein VDAG_09868 [Verticillium dahliae VdLs.17]	-	-	yes	yes	extr 22, mito 3	1	1	302	4				no		Apoplastic	0.75
Vna2.1133	hypothetical protein BN1708_006894, partial [Verticillium longisporum]	82.91	5e-128	yes	yes	extr 21, cyto 3, mito 1, pero 1, E.R. 1	0	1	232	0				no		Non-apoplastic	0.66
Vna2.1134	predicted protein VDBG_03504 [Verticillium alfalfae VaMs.102]	100	3e-133	yes	yes	extr 20, cyto 3, E.R. 2	0	0	192	4				no		Non-apoplastic	0.53
Vna2.1135	beta-Ig-H3/Fasciclin VDBG_03503 [Verticillium alfalfae VaMs.102]	99.71	0	yes	yes	extr 25	0	0	347	0				no		Apoplastic	0.55
Vna2.1139	hypothetical protein BN1708_006906, partial [Verticillium longisporum]	73.07	0	yes	yes	extr 21, mito 3, pero 2	0	0	556	14				no		Non-apoplastic	0.73
Vna2.1140	hypothetical protein VDAG_09887 [Verticillium dahliae VdLs.17]	43.87	3e-90	yes	yes	extr 25	1	1	479	11				no		Apoplastic	0.64
Vna2.1145	hypothetical protein BN1723_003498, partial [Verticillium longisporum]	92.97	3e-153	yes	yes	extr 15, mito 6, cyto 2, pero 2, cyto_pero 2	0	0	367	10				no		Apoplastic	0.63
Vna2.1150	hypothetical protein BN1708_002461 [Verticillium longisporum]	91.77	0	yes	yes	extr 21, mito 4	0	0	474	2				no		Non-apoplastic	0.58
Vna2.1151	hypothetical protein BN1708_002462 [Verticillium longisporum]	98.32	1e-50	yes	yes	extr 22, cyto 2, mito 1, cyto_nucl 1, E.R. 1, vacu 1, cyto_pero 1	1	1	645	0	-3.54858	2.71066e-08	8.60449e-07	no		Non-apoplastic	0.52
Vna2.1157	dipeptidyl-peptidase [Verticillium dahliae VdLs.17] EGY22970	90.93	0	yes	yes	extr 18, mito 3, nucl 2, vacu 2, cyto_mito 2	0	0	706	5				no	Chloroplast (0.987 | 30-50)	Non-apoplastic	0.83
Vna2.1158	conserved hypothetical protein VDBG_04867 [Verticillium alfalfae VaMs.102]	92.15	1e-174	yes	yes	extr 26	0	0	293	24				no		Apoplastic	0.93
Vna2.1160	conserved hypothetical protein VDBG_04865 [Verticillium alfalfae VaMs.102]	99.54	1e-156	yes	yes	extr 24, pero 1, E.R. 1, vacu 1	0	0	219	4				no		Non-apoplastic	0.85
Vna2.1161	cellulose-growth-specific protein VDBG_04864 [Verticillium alfalfae VaMs.102]	99.23	0	yes	yes	extr 25	0	0	261	4				no		Apoplastic	0.86
Vna2.1191	D-amino-acid oxidase VDBG_03471 [Verticillium alfalfae VaMs.102]	87.43	0	yes	yes	extr 13, plas 4, E.R. 4, mito 3, cyto 2	0	0	360	6	1.67323	3.99887e-10	1.69249e-08	no		Non-apoplastic	0.96
Vna2.1195	hypothetical protein BN1708_006944 [Verticillium longisporum]	89	0	yes	yes	extr 22, mito 2, plas 1, golg 1, vacu 1, cyto_mito 1, mito_nucl 1	1	1	618	7				no		Non-apoplastic	0.54
Vna2.1196	beta-xylosidase [Verticillium dahliae VdLs.17] EGY19586	62.97	3e-137	yes	yes	extr 24, mito 1, plas 1, E.R. 1	0	0	325	0				no		Apoplastic	0.62
Vna3.5	hypothetical protein BN1723_007367 [Verticillium longisporum]	93.65	0	yes	yes	extr 25	0	1	1418	15				no	Chloroplast (0.812 | 38-73)	Non-apoplastic	0.79
Vna3.9	hypothetical protein BN1708_017245, partial [Verticillium longisporum]	95.05	0	yes	yes	extr 21, nucl 2.5, mito 2, cyto_nucl 2	0	0	546	6				no		Apoplastic	0.6
Vna3.19	hypothetical protein BN1708_010897, partial [Verticillium longisporum]	93.02	4e-123	yes	yes	extr 22, mito 2, E.R. 1, golg 1, vacu 1, cyto_mito 1, mito_nucl 1	0	0	218	4				no		Apoplastic	0.58
Vna3.33	hypothetical protein BN1708_010904 [Verticillium longisporum]	98.37	0	yes	yes	cyto 8.5, cyto_nucl 6.5, E.R. 5, nucl 3.5, golg 3, mito 2, extr 2, pero 2	1	0	718	9				no		Non-apoplastic	1
Vna3.35	hypothetical protein BN1708_012463 [Verticillium longisporum]	90.76	0	yes	yes	extr 22, E.R. 2, mito 1, plas 1, golg 1	0	0	388	7				no		Non-apoplastic	0.79
Vna3.45	hypothetical protein BN1708_004360, partial [Verticillium longisporum]	83.99	0	yes	yes	extr 24, mito 1, pero 1, E.R. 1	0	0	412	4				yes		Non-apoplastic	0.53
Vna3.46	hypothetical protein BN1723_011800 [Verticillium longisporum]	67.43	0	yes	yes	extr 25	0	0	518	9				no		Non-apoplastic	0.55
Vna3.47	hypothetical protein BN1708_004358 [Verticillium longisporum]	97.85	0	yes	yes	extr 26	0	0	734	0				no		Apoplastic	0.78
Vna3.54	hypothetical protein BN1708_016729 [Verticillium longisporum]	72.8	0	yes	yes	extr 14, mito 8, cyto 4	0	0	386	10				no		Non-apoplastic	0.83
Vna3.56	hypothetical protein BN1723_017556 [Verticillium longisporum]	96.01	0	yes	yes	extr 26	0	0	501	6				yes		Apoplastic	0.68
Vna3.70	peptidase M14 VDBG_10071 [Verticillium alfalfae VaMs.102]	98.87	0	yes	yes	extr 15, plas 3, E.R. 2, golg 2, vacu 2, mito 1, cyto 1, pero 1, cyto_mito 1, cyto_pero 1	0	0	441	5				no		Non-apoplastic	0.8
Vna3.95	hypothetical protein BN1708_010184 [Verticillium longisporum]	92.94	0	yes	yes	extr 26	0	0	841	13				no		Apoplastic	0.84
Vna3.97	hypothetical protein VDAG_05398 [Verticillium dahliae VdLs.17]	90.3	1e-74	yes	yes	extr 8, mito 5, nucl 4, cyto 4, cyto_nucl 4	1	0	374	4				no		Non-apoplastic	0.77
Vna3.100	pectate lyase B VDBG_07839 [Verticillium alfalfae VaMs.102]	100	0	yes	yes	extr 25	0	0	325	3				yes	Chloroplast (0.914 | 70-121)	Apoplastic	0.82
Vna3.103	predicted protein VDBG_07842 [Verticillium alfalfae VaMs.102]	91.06	0	yes	yes	extr 18, E.R. 3, plas 2, golg 2	0	0	302	6				no		Non-apoplastic	0.85
Vna3.107	lipase [Verticillium dahliae VdLs.17] EGY14246	90.56	0	yes	yes	extr 25	0	0	572	5				no		Non-apoplastic	0.5
Vna3.114	hypothetical protein BN1708_001858 [Verticillium longisporum]	73.53	1e-65	yes	yes	extr 26	0	0	138	4				no		Apoplastic	0.83
Vna3.118	hypothetical protein BN1708_009674 [Verticillium longisporum]	79.07	2e-94	yes	yes	extr 25	0	0	213	8				no		Apoplastic	0.63
Vna3.125	glycolipid 2-alpha-mannosyltransferase VDBG_07863 [Verticillium alfalfae VaMs.102]	98.25	0	yes	yes	extr 16, plas 3, pero 2, E.R. 2, golg 2	0	0	406	7				no		Non-apoplastic	0.74
Vna3.137	metalloprotease VDBG_07883 [Verticillium alfalfae VaMs.102]	99.28	0	yes	yes	extr 22, mito 4	0	0	276	8				no		Non-apoplastic	0.53
Vna3.143	gamma-glutamyltranspeptidase VDBG_07889 [Verticillium alfalfae VaMs.102]	99.11	0	yes	yes	extr 14, cyto 7.5, cyto_nucl 4.5, mito 4	0	0	561	3	-2.75091	1.50868e-07	4.12507e-06	yes		Non-apoplastic	0.65
Vna3.146	acetylxylan esterase VDBG_07891 [Verticillium alfalfae VaMs.102]	99.07	0	yes	yes	extr 26	0	0	358	10				no		Apoplastic	0.59
Vna3.167	conserved hypothetical protein VDBG_07911 [Verticillium alfalfae VaMs.102]	99.14	0	yes	yes	extr 26	0	0	349	5				no		Apoplastic	0.56
Vna3.183	feruloyl esterase B VDBG_07929 [Verticillium alfalfae VaMs.102]	99.63	0	yes	yes	extr 18, mito 3, cyto 3, cyto_mito 3	0	0	546	11				no		Non-apoplastic	0.66
Vna3.188	hypothetical protein BN1723_011465 [Verticillium longisporum]	61.86	6e-138	yes	yes	extr 20, mito 4, cyto 1, pero 1, vacu 1, cyto_pero 1	0	0	293	1				no		Apoplastic	0.63
Vna3.219	lipase [Verticillium dahliae VdLs.17] EGY14381	84.71	0	yes	yes	extr 27	0	0	554	5				yes		Apoplastic	0.66
Vna3.237	hypothetical protein BN1708_006983 [Verticillium longisporum]	61.94	0	yes	yes	extr 16, mito 4, cyto 3, plas 2, mito_nucl 2, cyto_pero 2	0	0	1072	15				no		Non-apoplastic	0.73
Vna3.248	periplasmic beta-glucosidase VDBG_08009 [Verticillium alfalfae VaMs.102]	99.61	0	yes	yes	cyto 16, mito 5, extr 4	0	0	774	6				no		Non-apoplastic	0.83
Vna3.256	hypothetical protein BN1708_007014 [Verticillium longisporum]	76.7	0	yes	yes	extr 21, mito 2, cyto 2, E.R. 2, cyto_mito 2	0	0	660	2				no		Non-apoplastic	0.84
Vna3.270	hypothetical protein BN1708_003259 [Verticillium longisporum]	64.49	0	yes	yes	extr 23, mito 3	0	1	1182	6				no		Apoplastic	0.55
Vna3.293	neutral ceramidase VDBG_08059 [Verticillium alfalfae VaMs.102]	98.77	0	yes	yes	extr 25	1	0	727	7				yes	Mitochondria (0.969 | 69-89)	Apoplastic	0.58
Vna3.296	predicted protein VDBG_08062 [Verticillium alfalfae VaMs.102]	54.26	6e-40	yes	yes	extr 22, cyto 2.5, cyto_nucl 2	0	0	188	7				no	Chloroplast (0.892 | 43-120)	Non-apoplastic	0.6
Vna3.320	hypothetical protein BN1708_012793 [Verticillium longisporum]	51.55	2e-23	yes	yes	extr 26	0	0	94	8				no		Apoplastic	0.89
Vna3.338	endonuclease/exonuclease/phosphatase family protein [Verticillium dahliae VdLs.17] EGY17920	90.56	0	yes	yes	extr 22, cyto 2, mito 1, cyto_nucl 1, E.R. 1, vacu 1, cyto_pero 1	0	0	604	3				no		Apoplastic	0.61
Vna3.350	hypothetical protein BN1723_014741 [Verticillium longisporum]	68.6	1e-97	yes	yes	extr 26	0	0	393	16				no		Apoplastic	0.7
Vna3.353	hypothetical protein BN1723_012617, partial [Verticillium longisporum]	37.65	5e-16	yes	yes	extr 13, mito 4, E.R. 4, pero 2, nucl 1, cyto 1, plas 1, cyto_nucl 1, golg 1	0	0	171	15	4.49146	4.44089e-16	3.48836e-14	no		Non-apoplastic	0.81
Vna3.381	allergen rAsp f9-like protein [Verticillium dahliae]	93.62	0	yes	yes	extr 21, cyto 3, mito 2	0	0	400	4				yes		Apoplastic	0.63
Vna3.384	tyrosinase VDBG_08159 [Verticillium alfalfae VaMs.102]	99.65	0	yes	yes	mito 8, extr 8, cyto 5.5, cyto_nucl 5, nucl 3.5	0	0	569	5	1.61167	2.51913e-07	6.596e-06	no		Non-apoplastic	0.92
Vna3.446	conserved hypothetical protein VDBG_05104 [Verticillium alfalfae VaMs.102]	99.29	5e-97	yes	yes	extr 13, plas 6, mito 3, cyto 3, cyto_mito 3	1	1	141	2				no		Non-apoplastic	0.59
Vna3.492	hydrophobin VDBG_05155 [Verticillium alfalfae VaMs.102]	100	6e-57	yes	yes	extr 26	0	0	95	8				no		Apoplastic	0.85
Vna3.494	feruloyl esterase B VDBG_05157 [Verticillium alfalfae VaMs.102]	98.11	0	yes	yes	extr 22, E.R. 2, mito 1, plas 1, vacu 1	0	0	530	13				no		Non-apoplastic	0.75
Vna3.501	oxidoreductase VDBG_05166 [Verticillium alfalfae VaMs.102]	97.87	0	yes	yes	extr 15, mito 10	0	0	423	6				no		Non-apoplastic	0.61
Vna3.516	FAD binding domain-containing protein VDBG_05205 [Verticillium alfalfae VaMs.102]	96.8	0	yes	yes	extr 26	0	0	500	7				no		Apoplastic	0.68
Vna3.528	ribonuclease Trv VDBG_05217 [Verticillium alfalfae VaMs.102]	97.82	0	yes	yes	extr 24, vacu 2	0	0	412	13				no		Apoplastic	0.76
Vna3.545	ycaC VDBG_05233 [Verticillium alfalfae VaMs.102]	98.77	1e-173	yes	yes	extr 26	0	0	244	1				no		Apoplastic	0.73
Vna3.548	hypothetical protein BN1708_002052, partial [Verticillium longisporum]	95.61	0	yes	yes	extr 14, cyto 6, cyto_mito 5.833, mito 4.5, cyto_nucl 3.833	0	0	547	1				no		Non-apoplastic	0.67
Vna3.549	FG-GAP repeat domain-containing protein [Verticillium dahliae VdLs.17] EGY18706	98.86	0	yes	yes	extr 20, mito 3, cyto 2	0	0	1158	9				no		Non-apoplastic	0.52
Vna3.580	protein-arginine deiminase type-3 VDBG_05270 [Verticillium alfalfae VaMs.102]	78.98	0	yes	yes	extr 17, cyto 4, mito 2, nucl 1, pero 1, E.R. 1, vacu 1	0	0	640	7				no		Non-apoplastic	0.77
Vna3.584	PEPAd [Verticillium dahliae VdLs.17] EGY15761	94.97	0	yes	yes	extr 26	0	0	570	8				no		Non-apoplastic	0.61
Vna3.585	CHD5 domain-containing protein VDBG_05275 [Verticillium alfalfae VaMs.102]	98.56	4e-149	yes	yes	extr 12, mito 7, plas 4, E.R. 2	0	0	213	1				no		Non-apoplastic	0.87
Vna3.589	hypothetical protein VDAG_06930 [Verticillium dahliae VdLs.17]	96.35	0	yes	yes	extr 27	0	0	383	5				no		Apoplastic	0.84
Vna3.593	aldose 1-epimerase VDBG_05284 [Verticillium alfalfae VaMs.102]	100	0	yes	yes	extr 27	0	0	410	6				no		Apoplastic	0.63
Vna3.614	hypothetical protein BN1723_012753 [Verticillium longisporum]	73.67	0	yes	yes	extr 17, mito 7, pero 2	0	0	379	3				no		Non-apoplastic	0.6
Vna3.624	hypothetical protein BN1708_014952 [Verticillium longisporum]	53.06	8e-88	yes	yes	extr 12, plas 11, mito 2	1	1	251	5				no		Non-apoplastic	0.56
Vna3.636	hypothetical protein BN1708_009708 [Verticillium longisporum]	48.24	3e-88	yes	yes	extr 17, cyto 7, mito 3	0	0	373	6				no		Apoplastic	0.69
Vna3.649	necrosis-and ethylene-inducing protein VDBG_05343 [Verticillium alfalfae VaMs.102]	99.58	7e-175	yes	yes	extr 26	0	0	239	2				yes		Apoplastic	0.78
Vna3.653	hypothetical protein BN1723_013452 [Verticillium longisporum]	82.12	0	yes	yes	extr 18, plas 3, E.R. 3, mito 2	0	0	354	1				no		Non-apoplastic	0.61
Vna3.654	predicted protein VDBG_05349 [Verticillium alfalfae VaMs.102]	93.56	0	yes	yes	extr 18, mito 8	0	0	388	2				no		Non-apoplastic	0.59
Vna3.670	hypothetical protein BN1708_002625 [Verticillium longisporum]	65.91	0	yes	yes	extr 21, plas 5	1	0	816	10				no		Non-apoplastic	0.83
Vna3.699	zinc metalloprotease mde10 [Verticillium dahliae VdLs.17] EGY15892	99.53	0	yes	yes	extr 19, cyto 2, golg 2, nucl 1, mito 1, pero 1, E.R. 1, mito_nucl 1	1	1	831	45				no		Non-apoplastic	0.53
Vna3.706	hypothetical protein BN1708_003837 [Verticillium longisporum]	89.96	0	yes	yes	extr 27	0	0	797	13				yes		Apoplastic	0.82
Vna3.713	conserved hypothetical protein VDBG_05425 [Verticillium alfalfae VaMs.102]	100	0	yes	yes	extr 24, mito 2	0	0	489	7	3.37222	0	0	yes		Non-apoplastic	0.55
Vna3.735	hypothetical protein BN1708_003911 [Verticillium longisporum]	94.78	0	yes	yes	extr 14, mito 8, cyto 3	0	0	268	2				no		Non-apoplastic	0.87
Vna3.748	conserved hypothetical protein VDBG_05464 [Verticillium alfalfae VaMs.102]	97.88	0	yes	yes	extr 22, pero 2, mito 1, cyto 1, vacu 1, cyto_mito 1	0	0	897	9				no		Non-apoplastic	0.61
Vna3.750	hypothetical protein VDAG_07115 [Verticillium dahliae VdLs.17]	98.2	0	yes	yes	extr 18, mito 6, pero 2	0	0	333	8				no		Non-apoplastic	0.52
Vna3.754	rhamnogalacturonate lyase [Verticillium dahliae VdLs.17] EGY15955	99	0	yes	yes	extr 22, mito 3	0	0	668	5				no		Apoplastic	0.55
Vna3.756	conserved hypothetical protein VDBG_05473 [Verticillium alfalfae VaMs.102]	97.96	0	yes	yes	cyto 7.5, cyto_nucl 6.5, nucl 4.5, mito 4, plas 4, extr 3, E.R. 2	0	0	2057	17				no		Non-apoplastic	1
Vna3.768	starch binding domain-containing protein VDBG_05484 [Verticillium alfalfae VaMs.102]	96.75	0	yes	yes	extr 26	0	0	388	16				yes		Apoplastic	0.95
Vna3.770	hypothetical protein BN1708_012066 [Verticillium longisporum]	99.41	0	yes	yes	extr 20, mito 2, cyto 2, pero 2, cyto_mito 2, cyto_pero 2	0	0	341	10	-6.99968	9.27421e-07	2.16531e-05	yes		Non-apoplastic	0.83
Vna3.772	hypothetical protein VDAG_07139 [Verticillium dahliae VdLs.17]	99.18	0	yes	yes	mito 16, cyto 5, extr 4	0	0	431	4	-2.34073	3.6054e-13	2.12856e-11	no		Non-apoplastic	0.95
Vna3.777	polysaccharide deacetylase family protein [Verticillium dahliae VdLs.17] EGY15978	99.12	4e-165	yes	yes	mito 11, extr 9, pero 3, nucl 2, cyto 2, cyto_nucl 2	0	0	247	3				yes		Non-apoplastic	0.52
Vna3.778	hypothetical protein BN1708_012062 [Verticillium longisporum]	95.25	0	yes	yes	extr 23, mito 1, E.R. 1, golg 1, vacu 1	0	0	1151	19				no		Non-apoplastic	0.61
Vna3.779	pectin lyase VDBG_05494 [Verticillium alfalfae VaMs.102]	98.98	0	yes	yes	extr 15, cyto 6.5, mito 5, cyto_nucl 4	0	0	394	6	4.34548	0	0	no		Apoplastic	0.83
Vna3.781	predicted protein VDBG_05497 [Verticillium alfalfae VaMs.102]	98.26	2e-165	yes	yes	extr 22, cyto 2, mito 1, cyto_nucl 1, E.R. 1, golg 1, cyto_pero 1	0	0	230	10				no		Non-apoplastic	0.66
Vna3.783	conserved hypothetical protein VDBG_05499 [Verticillium alfalfae VaMs.102]	97.48	2e-166	yes	yes	mito 15, extr 7, cyto 4	0	0	486	14				no		Non-apoplastic	1
Vna3.791	ECM14 protein [Verticillium dahliae VdLs.17] EGY15994	58.41	0	yes	yes	extr 17, cyto 3, mito 2, cyto_nucl 2, pero 2	0	0	442	5				no		Non-apoplastic	0.79
Vna3.795	hypothetical protein VDAG_07165 [Verticillium dahliae VdLs.17]	97.8	0	yes	yes	extr 27	1	1	445	13				no		Apoplastic	0.66
Vna3.801	hypothetical protein BN1708_011798, partial [Verticillium longisporum]	99.44	0	yes	yes	extr 22, cyto 3	0	0	635	8				no		Apoplastic	0.65
Vna3.805	alkaline proteinase VDBG_05526 [Verticillium alfalfae VaMs.102]	99.75	0	yes	yes	extr 25	0	0	393	0				no		Apoplastic	0.77
Vna3.814	hypothetical protein BN1708_000324 [Verticillium longisporum]	85.04	0	yes	yes	extr 20, mito 3, pero 2, mito_nucl 2	0	0	401	5				no		Non-apoplastic	0.64
Vna3.817	feruloyl esterase B VDBG_05538 [Verticillium alfalfae VaMs.102]	99.37	0	yes	yes	extr 24, mito 1, pero 1, vacu 1	0	0	316	7				no		Non-apoplastic	0.51
Vna3.827	secreted protein VDBG_05550 [Verticillium alfalfae VaMs.102]	100	2e-145	yes	yes	extr 23, mito 2, cyto 2, cyto_mito 2	0	0	206	4				yes	Chloroplast (0.774 | 75-99)	Apoplastic	0.73
Vna3.858	predicted protein VDBG_05584 [Verticillium alfalfae VaMs.102]	99.26	5e-89	yes	yes	extr 13, plas 6, vacu 4, cyto 2	1	1	136	5				no		Apoplastic	0.61
Vna3.868	hypothetical protein VDAG_07537 [Verticillium dahliae VdLs.17]	85.09	6e-104	yes	yes	extr 22, plas 3	0	0	227	4				no		Apoplastic	0.76
Vna3.877	hypothetical protein BN1708_013112 [Verticillium longisporum]	88.26	3e-174	yes	yes	extr 16, mito 6, cyto 2, pero 2, cyto_pero 2	0	0	445	5				no		Non-apoplastic	0.88
Vna3.894	pectate lyase [Verticillium dahliae VdLs.17] EGY16402	76.23	2e-172	yes	yes	extr 25	0	0	322	2				no		Apoplastic	0.74
Vna3.909	beta-glucosidase VDBG_05647 [Verticillium alfalfae VaMs.102]	98.23	0	yes	yes	extr 23, E.R. 3	0	0	792	8				no		Non-apoplastic	0.75
Vna3.923	predicted protein VDBG_05662 [Verticillium alfalfae VaMs.102]	98.79	4e-116	yes	yes	extr 7, nucl 6.5, cyto_nucl 6, cyto 4.5, mito 4, pero 2, vacu 2	0	0	165	9				no		Non-apoplastic	0.8
Vna3.926	exopolygalacturonase VDBG_05666 [Verticillium alfalfae VaMs.102]	99.12	0	yes	yes	extr 26	0	0	456	11				no		Non-apoplastic	0.65
Vna3.929	hypothetical protein BN1708_015694 [Verticillium longisporum]	94.89	0	yes	yes	extr 27	0	0	969	11				no		Non-apoplastic	0.53
Vna3.952	hypothetical protein BN1708_011847 [Verticillium longisporum]	100	0	yes	yes	extr 10, golg 6, plas 5, E.R. 3, vacu 2	1	0	523	13				no		Non-apoplastic	0.96
Vna3.970	hypothetical protein BN1708_015000 [Verticillium longisporum]	71.18	0	yes	yes	extr 24, mito 2	0	0	1021	7				no		Non-apoplastic	0.51
Vna3.972	hypothetical protein VDAG_07662 [Verticillium dahliae VdLs.17]	-	-	yes	yes	extr 23, mito 1, cyto 1, pero 1, golg 1, cyto_mito 1, cyto_pero 1	0	0	181	0				no		Apoplastic	0.62
Vna3.979	conserved hypothetical protein VDBG_05733 [Verticillium alfalfae VaMs.102]	96.3	5e-132	yes	yes	extr 25	0	0	189	3				no		Apoplastic	0.69
Vna3.988	conserved hypothetical protein VDBG_05742 [Verticillium alfalfae VaMs.102]	99.56	1e-156	yes	yes	extr 26	1	1	226	8				no		Apoplastic	0.85
Vna3.993	hypothetical protein BN1723_010315 [Verticillium longisporum]	97.43	0	yes	yes	mito 10, extr 9, plas 4, pero 2	0	1	943	21				no		Non-apoplastic	0.72
Vna3.1010	conserved hypothetical protein VDBG_05768 [Verticillium alfalfae VaMs.102]	100	2e-92	yes	yes	extr 26	0	0	138	7				no		Apoplastic	0.77
Vna3.1017	cellulose-growth-specific protein [Verticillium dahliae VdLs.17] EGY16544	95.34	4e-160	yes	yes	extr 23, cyto 3	0	0	236	6				no	Chloroplast (0.941 | 67-88)	Apoplastic	0.7
Vna3.1040	bilirubin oxidase VDBG_05807 [Verticillium alfalfae VaMs.102]	99.83	0	yes	yes	mito 8, extr 6, cyto 5, nucl 3, pero 2, vacu 2	0	0	602	2				no		Non-apoplastic	0.86
Vna3.1041	conserved hypothetical protein VDBG_05808 [Verticillium alfalfae VaMs.102]	99.63	0	yes	yes	extr 24, mito 3	0	0	544	6	2.76681	8.34905e-08	2.49637e-06	no		Apoplastic	0.85
Vna3.1044	bacterial leucyl aminopeptidase VDBG_05811 [Verticillium alfalfae VaMs.102]	100	0	yes	yes	extr 15, mito 12	0	0	384	5				yes		Non-apoplastic	0.55
Vna3.1058	pectate lyase B VDBG_05825 [Verticillium alfalfae VaMs.102]	99.09	0	yes	yes	extr 27	0	0	331	2	2.03429	1.43419e-12	8.1555e-11	no	Chloroplast (0.872 | 77-102)	Apoplastic	0.84
Vna4.1	hypothetical protein FOYG_00777 [Fusarium oxysporum FOSC 3-a]	66.19	3e-169	yes	yes	extr 25	0	0	357	3				no		Apoplastic	0.58
Vna4.2	small secreted protein [Verticillium nonalfalfae]	95.35	1e-85	yes	yes	extr 19, E.R. 2, vacu 2, mito 1, cyto 1, plas 1, pero 1, cyto_mito 1, cyto_pero 1	0	0	129	2				yes		Apoplastic	0.7
Vna4.7	endo-1,3(4)-beta-glucanase VDBG_05074 [Verticillium alfalfae VaMs.102]	99.76	0	yes	yes	extr 25	0	0	838	0				no	Chloroplast (1.0 | 98-119)	Apoplastic	0.66
Vna4.10	hypothetical protein BN1708_001927, partial [Verticillium longisporum]	98.72	2e-103	yes	yes	extr 23, pero 2	0	0	200	5				no		Non-apoplastic	0.55
Vna4.13	hypothetical protein BN1708_005407 [Verticillium longisporum]	94.85	2e-151	yes	yes	extr 27	0	0	240	12				no		Apoplastic	0.84
Vna4.27	3-phytase VDBG_05051 [Verticillium alfalfae VaMs.102]	99.07	0	yes	yes	extr 22, cyto 2, mito 1, cyto_nucl 1, E.R. 1, vacu 1, cyto_pero 1	0	0	753	19				no		Non-apoplastic	0.55
Vna4.28	hypothetical protein BN1708_013908 [Verticillium longisporum]	93.01	3e-117	yes	yes	extr 9, mito 7, plas 5, nucl 2, E.R. 2	1	1	383	11				no		Non-apoplastic	1
Vna4.36	conserved hypothetical protein VDBG_05039 [Verticillium alfalfae VaMs.102]	98.98	0	yes	yes	extr 25	0	0	294	3				no		Apoplastic	0.81
Vna4.60	hypothetical protein VDBG_05012 [Verticillium alfalfae VaMs.102]	100	1e-134	yes	yes	extr 27	0	0	203	0				no		Apoplastic	0.65
Vna4.61	conserved hypothetical protein VDBG_05011 [Verticillium alfalfae VaMs.102]	97.81	5e-127	yes	yes	extr 26	0	0	184	7				no		Apoplastic	0.88
Vna4.62	antigen 1 VDBG_05009 [Verticillium alfalfae VaMs.102]	99.33	0	yes	yes	extr 26	0	0	297	8				no		Non-apoplastic	0.53
Vna4.63	hypothetical protein BN1708_016263 [Verticillium longisporum]	97.52	3e-173	yes	yes	extr 25	0	0	256	6				no		Non-apoplastic	0.53
Vna4.88	UVI-1 protein [Verticillium dahliae VdLs.17] EGY23092	90.34	2e-122	yes	yes	extr 17, cyto 4, mito 3, vacu 2, cyto_pero 2	0	0	188	1				yes		Non-apoplastic	0.57
Vna4.94	hypothetical protein VDAG_04524 [Verticillium dahliae VdLs.17]	94.89	0	yes	yes	extr 19, E.R. 4, plas 2	1	1	602	8				no		Non-apoplastic	0.73
Vna4.125	conserved hypothetical protein VDBG_04902 [Verticillium alfalfae VaMs.102]	91.13	0	yes	yes	cyto 7.5, cyto_nucl 6.5, extr 6, mito 5, nucl 4.5, plas 2	0	0	534	10				no		Non-apoplastic	0.98
Vna4.126	hypothetical protein BN1723_013336 [Verticillium longisporum]	95.45	2e-126	yes	yes	extr 27	0	0	335	7				no		Apoplastic	0.74
Vna4.130	hypothetical protein BN1708_002438, partial [Verticillium longisporum]	87.61	8e-91	yes	yes	extr 23, mito 3	0	1	216	0				no		Apoplastic	0.76
Vna4.135	hypothetical protein BN1708_002445 [Verticillium longisporum]	98.17	1e-68	yes	yes	extr 19, E.R. 3, golg 3	0	0	188	19	1.70855	0	0	no		Apoplastic	0.68
Vna4.136	hypothetical protein BN1708_002446 [Verticillium longisporum]	97.59	7e-112	yes	yes	extr 18, cyto_nucl 4, nucl 3.5, cyto 3.5	0	0	187	0				no		Non-apoplastic	0.52
Vna4.159	predicted protein VDBG_04855 [Verticillium alfalfae VaMs.102]	99.06	4e-126	yes	yes	extr 19, mito 8	0	0	386	2				no		Apoplastic	0.74
Vna4.188	endosomal protein P24B [Verticillium dahliae VdLs.17] EGY22928	99.51	4e-149	yes	yes	extr 12, cyto_nucl 5.833, cyto 5.5, cyto_mito 4.666, nucl 4, mito 2.5	0	1	203	2				no		Non-apoplastic	0.82
Vna4.205	DJ-1/PfpI family protein [Verticillium dahliae VdLs.17] EGY22910	99.4	5e-115	yes	yes	extr 24, cyto 2	0	0	258	2	-17.1927	1.88915e-20	1.6837e-18	no		Non-apoplastic	0.51
Vna4.210	mixed-linked glucanase VDBG_04804 [Verticillium alfalfae VaMs.102]	99.37	0	yes	yes	extr 26	0	0	316	8				no		Apoplastic	0.78
Vna4.216	alpha-N-arabinofuranosidase VDBG_04797 [Verticillium alfalfae VaMs.102]	97.64	0	yes	yes	extr 26	0	0	509	11				no		Apoplastic	0.8
Vna4.220	dextranase VDBG_04792 [Verticillium alfalfae VaMs.102]	97.84	0	yes	yes	extr 17, mito 5, cyto 3, cyto_pero 2.833, cyto_nucl 2.333	0	0	601	4				no		Non-apoplastic	0.7
Vna4.230	acetylcholinesterase [Verticillium dahliae VdLs.17] EGY22884	68.34	0	yes	yes	extr 22, mito 2, cyto_nucl 1, pero 1, vacu 1	0	0	543	10				no	Chloroplast (0.986 | 53-80)	Non-apoplastic	0.7
Vna4.245	hypothetical protein BN1723_001886 [Verticillium longisporum]	76.35	5e-106	yes	yes	extr 25	0	0	256	1				no		Apoplastic	0.73
Vna4.259	hypothetical protein VDAG_04291 [Verticillium dahliae VdLs.17]	90.04	2e-141	yes	yes	extr 25	0	0	376	5				no		Apoplastic	0.67
Vna4.287	hypothetical protein BN1723_004292, partial [Verticillium longisporum]	83.18	0	yes	yes	extr 26	0	0	430	2				no		Apoplastic	0.81
Vna4.313	aminopeptidase Y VDBG_04691 [Verticillium alfalfae VaMs.102]	99.39	0	yes	yes	extr 16, cyto 6, mito 5	0	0	495	4				no		Non-apoplastic	0.6
Vna4.316	conserved hypothetical protein VDBG_04687 [Verticillium alfalfae VaMs.102]	98.09	8e-108	yes	yes	extr 25	0	0	157	10				no		Apoplastic	0.55
Vna4.363	hypothetical protein VDAG_04177 [Verticillium dahliae VdLs.17]	36	5e-61	yes	yes	extr 13, mito 9, nucl 2, cyto 2, cyto_nucl 2	1	1	481	17				no		Apoplastic	0.59
Vna4.382	hypothetical protein VDAG_04155 [Verticillium dahliae VdLs.17]	97.14	9e-133	yes	yes	extr 26	0	0	279	3				no		Apoplastic	0.78
Vna4.404	hypothetical protein BN1708_013402 [Verticillium longisporum]	78.4	0	yes	yes	cyto 10.5, E.R. 7, cyto_nucl 6, extr 3, mito 2, golg 2, vacu 2	1	1	566	4				no		Non-apoplastic	0.8
Vna4.406	hypothetical protein BN1708_008614 [Verticillium longisporum]	89.9	6e-92	yes	yes	extr 27	0	1	198	8				no		Apoplastic	0.89
Vna4.410	hypothetical protein VDAG_04121 [Verticillium dahliae VdLs.17]	72.55	0	yes	yes	extr 15, mito 9, cyto 3	0	0	601	2				no		Non-apoplastic	0.96
Vna4.414	hypothetical protein BN1708_013410 [Verticillium longisporum]	64.52	0	yes	yes	extr 21, mito 5	0	0	434	1				no	Mitochondria (0.985 | 68-89)	Apoplastic	0.65
Vna4.420	predicted protein VDBG_04564 [Verticillium alfalfae VaMs.102]	99.42	0	yes	yes	extr 19, mito 3, vacu 3	0	0	343	2				no		Non-apoplastic	0.9
Vna4.421	hypothetical protein BN1708_006453 [Verticillium longisporum]	98.23	0	yes	yes	cyto 10, extr 8, mito 7	0	0	693	21				no		Non-apoplastic	0.78
Vna4.427	hypothetical protein BN1708_007592, partial [Verticillium longisporum]	87.27	0	yes	yes	extr 9, cyto 6, nucl 5, cyto_pero 5	0	0	330	6				no		Non-apoplastic	0.85
Vna4.428	glucan endo-1,3-alpha-glucosidase agn1 [Verticillium dahliae VdLs.17] EGY22663	88.21	0	yes	yes	extr 25	1	0	1124	33				no		Non-apoplastic	0.5
Vna4.440	hypothetical protein BN1708_015558 [Verticillium longisporum]	71.66	0	yes	yes	extr 15, plas 7, E.R. 4	1	1	490	1				no		Non-apoplastic	0.83
Vna4.443	hypothetical protein BN1723_000281 [Verticillium longisporum]	96.35	4e-88	yes	yes	extr 12, cyto 5.5, cyto_nucl 4, pero 3, E.R. 3, nucl 1.5	0	0	340	5				no		Non-apoplastic	0.77
Vna4.459	hypothetical protein BN1708_004875 [Verticillium longisporum]	85.1	0	yes	yes	extr 12, E.R. 5, golg 4, vacu 3, cyto 2.5	0	0	717	22				no		Non-apoplastic	0.93
Vna4.463	hypothetical protein BN1723_011134 [Verticillium longisporum]	99.1	1e-154	yes	yes	extr 25	0	0	457	10				no		Apoplastic	0.9
Vna4.466	hypothetical protein BN1708_007639 [Verticillium longisporum]	99.35	0	yes	yes	extr 24, mito 3	0	0	1144	49				no		Apoplastic	0.76
Vna4.469	conserved hypothetical protein VDBG_04511 [Verticillium alfalfae VaMs.102]	99.49	0	yes	yes	extr 16, cyto 3, mito 2, plas 2, pero 2	1	1	583	5				no		Non-apoplastic	0.64
Vna4.479	hypothetical protein BN1708_017370 [Verticillium longisporum]	95.24	1e-44	yes	yes	extr 17, mito 5, E.R. 3, cyto_mito 3	0	0	105	3				no		Non-apoplastic	0.74
Vna4.489	hypothetical protein BN1723_014050 [Verticillium longisporum]	99.63	0	yes	yes	extr 27	0	0	660	2				yes		Apoplastic	0.86
Vna4.499	cAMP-regulated D2 protein VDBG_04467 [Verticillium alfalfae VaMs.102]	99.29	0	yes	yes	extr 24, cyto 1.5, cyto_nucl 1.5	0	0	701	13	-3.64245	1.42093e-68	1.71046e-66	no		Non-apoplastic	0.54
Vna4.515	endopolyphosphatase [Verticillium dahliae VdLs.17] EGY18455	94.89	0	yes	yes	mito 9.5, mito_nucl 8.166, cyto_mito 7.833, nucl 5.5, cyto 4, extr 2, pero 2, vacu 2	0	0	802	4				no		Non-apoplastic	0.96
Vna4.573	hypothetical protein BN1708_001113 [Verticillium longisporum]	98.84	1e-121	yes	yes	extr 18, E.R. 4, plas 3	0	0	247	5				no		Non-apoplastic	0.58
Vna4.574	hypothetical protein BN1708_001116 [Verticillium longisporum]	99.37	0	yes	yes	extr 21, golg 3, mito 1, E.R. 1, vacu 1	0	1	493	14				no	Mitochondria (0.99 | 51-71)	Non-apoplastic	0.58
Vna4.640	oxidoreductase VDBG_09266 [Verticillium alfalfae VaMs.102]	100	0	yes	yes	extr 12, mito 7, E.R. 5, cyto 2	0	0	451	4				no		Non-apoplastic	0.99
Vna4.642	carbonic anhydrase VDBG_09264 [Verticillium alfalfae VaMs.102]	98.89	0	yes	yes	extr 20, mito 3, cyto 1, plas 1, pero 1, vacu 1, cyto_pero 1	0	0	271	3	6.74547	7.68274e-14	4.84431e-12	no	Chloroplast (0.999 | 67-87)	Non-apoplastic	0.5
Vna4.650	hypothetical protein BN1708_012179, partial [Verticillium longisporum]	85.21	0	yes	yes	extr 25	0	0	391	6				no		Non-apoplastic	0.58
Vna4.654	carboxypeptidase Y inhibitor VDBG_09250 [Verticillium alfalfae VaMs.102]	99.06	5e-151	yes	yes	extr 24, cyto 2	0	0	213	1	-4.66657	1.04516e-38	1.06457e-36	no		Apoplastic	0.56
Vna4.655	hypothetical protein BN1708_012184 [Verticillium longisporum]	90.6	4e-162	yes	yes	extr 27	0	0	319	10				no	Chloroplast (0.709 | 59-94)	Apoplastic	0.87
Vna4.667	conserved hypothetical protein VDBG_09236 [Verticillium alfalfae VaMs.102]	91.42	3e-162	yes	yes	extr 22, plas 2, mito 1, E.R. 1, vacu 1	0	0	307	7				no		Apoplastic	0.57
Vna4.669	predicted protein VDBG_09234 [Verticillium alfalfae VaMs.102]	99.13	7e-77	yes	yes	extr 23, mito 3	0	0	115	5				no		Apoplastic	0.77
Vna4.673	predicted protein VDBG_09228 [Verticillium alfalfae VaMs.102]	98	3e-136	yes	yes	extr 8, cyto 5, E.R. 4, cyto_mito 4, mito 3, plas 3, cyto_nucl 3, cyto_pero 3	0	0	200	2				no		Non-apoplastic	0.84
Vna4.680	hypothetical protein VDAG_07374 [Verticillium dahliae VdLs.17]	89.88	0	yes	yes	extr 11, mito 5, cyto 4, vacu 3, cyto_pero 3	0	0	404	9				no		Non-apoplastic	0.75
Vna4.681	hypothetical protein BN1708_012113 [Verticillium longisporum]	96.61	0	yes	yes	extr 26	0	0	902	3				no		Non-apoplastic	0.52
Vna4.683	predicted protein VDBG_09216 [Verticillium alfalfae VaMs.102]	88.03	7e-130	yes	yes	cyto 6.5, cyto_nucl 6, nucl 4.5, mito 4, extr 4, vacu 4, E.R. 3	0	0	368	6				no		Non-apoplastic	0.69
Vna4.686	hypothetical protein BN1708_016216, partial [Verticillium longisporum]	50.81	0	yes	yes	extr 22, mito 3	0	0	923	4				no		Non-apoplastic	0.58
Vna4.688	conserved hypothetical protein VDBG_09208 [Verticillium alfalfae VaMs.102]	98.8	2e-114	yes	yes	extr 16, mito 4, plas 4, E.R. 2, cyto_mito 2, mito_nucl 2	0	0	166	1				no		Non-apoplastic	0.61
Vna4.699	hypothetical protein VDAG_07353 [Verticillium dahliae VdLs.17]	98.85	3e-117	yes	yes	plas 14, E.R. 6, extr 4, mito 2	1	1	442	1				no		Non-apoplastic	0.54
Vna4.701	pectate lyase L [Verticillium dahliae VdLs.17] EGY16186	98.5	0	yes	yes	extr 26	0	0	399	1	2.25042	3.80724e-09	1.38934e-07	no		Apoplastic	0.68
Vna4.702	hypothetical protein BN1708_006960 [Verticillium longisporum]	93.25	0	yes	yes	extr 11, E.R. 7, golg 4, vacu 3	1	0	853	172				no		Non-apoplastic	0.5
Vna4.726	carboxypeptidase cpdS VDBG_09155 [Verticillium alfalfae VaMs.102]	99.27	0	yes	yes	extr 22, vacu 2, nucl 1, mito 1, golg 1, mito_nucl 1	0	0	550	7	-3.18263	4.22897e-14	2.72211e-12	no		Apoplastic	0.63
Vna4.727	glycoside hydrolase VDBG_09154 [Verticillium alfalfae VaMs.102]	98.96	0	yes	yes	extr 27	0	0	481	2				no		Apoplastic	0.73
Vna4.736	sulphydryl oxidase VDBG_09145 [Verticillium alfalfae VaMs.102]	99.26	0	yes	yes	extr 22, E.R. 4	0	0	407	2	1.99603	4.90719e-14	3.13688e-12	no	Mitochondria (0.99 | 49-72)	Non-apoplastic	0.89
Vna4.737	predicted protein VDBG_09144 [Verticillium alfalfae VaMs.102]	75.91	8e-114	yes	yes	extr 20, mito 5	0	0	256	6				no		Non-apoplastic	0.52
Vna4.741	zinc carboxypeptidase A VDBG_09139 [Verticillium alfalfae VaMs.102]	99.76	0	yes	yes	extr 22, mito 2, cyto 2, cyto_mito 2	0	0	415	4				no		Apoplastic	0.74
Vna4.742	hypothetical protein BN1708_007399 [Verticillium longisporum]	34.76	7e-42	yes	yes	extr 26	0	0	300	10				no		Apoplastic	0.78
Vna4.748	hypothetical protein BN1708_007403 [Verticillium longisporum]	99.69	0	yes	yes	extr 26	0	0	492	6				yes		Apoplastic	0.75
Vna4.756	hypothetical protein BN1723_004140 [Verticillium longisporum]	54.82	5e-72	yes	yes	extr 12, plas 4, mito 3, cyto 3, cyto_mito 3	0	0	200	0				no		Non-apoplastic	0.72
Vna4.758	hypothetical protein BN1723_004143 [Verticillium longisporum]	64.18	1e-46	yes	yes	extr 24, nucl 2.5	0	0	129	8				no		Apoplastic	0.78
Vna4.761	hypothetical protein BN1723_010903 [Verticillium longisporum]	37.45	6e-25	yes	yes	extr 22, E.R. 2, mito 1, plas 1, pero 1	0	0	186	8				no		Non-apoplastic	0.71
Vna4.817	hypothetical protein BN1708_001182 [Verticillium longisporum]	97.46	1e-163	yes	yes	extr 27	0	0	236	14				yes		Apoplastic	0.82
Vna4.818	choline dehydrogenase [Verticillium dahliae VdLs.17] EGY16102	90.69	0	yes	yes	extr 27	0	0	616	6	-2.67988	1.15997e-12	6.67811e-11	yes		Non-apoplastic	0.53
Vna4.820	hypothetical protein BN1723_004151 [Verticillium longisporum]	92.2	0	yes	yes	extr 21, cyto 2.5, cyto_nucl 2, pero 2	0	0	577	14				no		Non-apoplastic	0.62
Vna4.832	amine oxidase VDBG_09103 [Verticillium alfalfae VaMs.102]	93.31	0	yes	yes	extr 22, golg 3	0	0	518	3				no		Non-apoplastic	0.9
Vna4.839	predicted protein VDBG_09091 [Verticillium alfalfae VaMs.102]	95.91	2e-159	yes	yes	extr 19, vacu 3, mito 2, pero 2	0	0	220	10				no		Non-apoplastic	0.57
Vna4.842	hypothetical protein BN1708_012285, partial [Verticillium longisporum]	75.91	0	yes	yes	extr 27	0	0	377	6				no		Apoplastic	0.94
Vna4.843	hydroxyacid oxidase VDBG_09087 [Verticillium alfalfae VaMs.102]	99.21	0	yes	yes	extr 18, mito 5, cyto 4	0	0	382	1	2.9995	0	0	no		Non-apoplastic	0.58
Vna4.844	predicted protein VDBG_09086 [Verticillium alfalfae VaMs.102]	98.08	1e-110	yes	yes	extr 23, mito 2, cyto 1.5, cyto_nucl 1.5	0	0	156	6	-5.0573	4.24516e-12	2.2614e-10	no	Chloroplast (0.964 | 90-111)	Non-apoplastic	0.52
Vna4.853	iron transport multicopper oxidase FET3 [Verticillium dahliae VdLs.17] EGY16062	98.68	0	yes	yes	extr 26	1	1	593	5				no		Non-apoplastic	0.71
Vna4.854	cutinase VDBG_09076 [Verticillium alfalfae VaMs.102]	99.57	3e-162	yes	yes	extr 16, cyto 6, mito 4	0	0	230	4	1.64034	5.2264e-09	1.87041e-07	no		Non-apoplastic	0.51
Vna4.856	metal dependent amidohydrolase VDBG_09074 [Verticillium alfalfae VaMs.102]	99.37	0	yes	yes	cyto 10, mito 9, extr 8	0	0	476	10				no		Non-apoplastic	0.55
Vna4.857	hypothetical protein BN1708_015989, partial [Verticillium longisporum]	86.67	0	yes	yes	extr 22, cyto 3	1	0	375	4	1.64343	2.05454e-07	5.48806e-06	no		Apoplastic	0.67
Vna4.863	pyrimidine precursor biosynthesis enzyme THI11 [Verticillium dahliae VdLs.17] EGY16047	99.71	0	yes	yes	extr 13, E.R. 6, cyto 4, golg 2, cyto_pero 2	0	0	655	11				no		Non-apoplastic	0.97
Vna4.864	exoglucanase-6A [Verticillium dahliae VdLs.17] EGY16046	98.06	0	yes	yes	extr 27	0	0	480	11				yes		Apoplastic	0.79
Vna4.869	hypothetical protein BN1708_011923, partial [Verticillium longisporum]	97.95	0	yes	yes	extr 7, mito 6, cyto 6, cyto_mito 6	0	0	353	2				no		Non-apoplastic	0.58
Vna4.880	hypothetical protein VDBG_09043 [Verticillium alfalfae VaMs.102]	100	2e-125	yes	yes	extr 24, mito 1, golg 1, vacu 1	0	0	192	8	-7.67197	6.09347e-12	3.1378e-10	no		Apoplastic	0.68
Vna4.881	1,3-beta-glucanosyltransferase gel4 VDBG_09042 [Verticillium alfalfae VaMs.102]	99.63	0	yes	yes	extr 26	1	1	541	14				yes		Apoplastic	0.72
Vna4.890	glucan 1,3-beta-glucosidase [Verticillium dahliae VdLs.17] EGY16021	63.66	4e-149	yes	yes	extr 17, plas 10	0	0	357	3				no		Apoplastic	0.75
Vna4.892	peptidase M14 VDBG_09029 [Verticillium alfalfae VaMs.102]	99.78	0	yes	yes	extr 23, cyto 2	0	0	445	7				no		Apoplastic	0.58
Vna4.899	hypothetical protein BN1708_012249 [Verticillium longisporum]	95.74	0	yes	yes	extr 26	0	0	399	0				no		Apoplastic	0.81
Vna4.912	glucanase B VDBG_10164 [Verticillium alfalfae VaMs.102]	97.7	0	yes	yes	extr 27	0	0	434	6				no		Apoplastic	0.69
Vna4.913	conserved hypothetical protein VDBG_10163 [Verticillium alfalfae VaMs.102]	96.89	4e-139	yes	yes	extr 25	0	0	257	1	-1.5342	1.02894e-06	2.35487e-05	no		Apoplastic	0.59
Vna4.914	subtilisin Carlsberg [Verticillium dahliae VdLs.17] EGY21492	81.98	0	yes	yes	extr 22, cyto 2, pero 1, E.R. 1, golg 1, cyto_mito 1	0	0	1130	5				no		Non-apoplastic	0.54
Vna5.8	hypothetical protein VDAG_04057 [Verticillium dahliae VdLs.17]	76.71	0	yes	yes	extr 24, mito 2	0	0	425	10				no		Apoplastic	0.76
Vna5.18	hypothetical protein BN1708_001454 [Verticillium longisporum]	35.98	4e-28	yes	yes	extr 27	0	1	347	8				no		Apoplastic	0.81
Vna5.59	hypothetical protein BN1723_008393 [Verticillium longisporum]	99.06	0	yes	yes	extr 24, plas 1, pero 1, E.R. 1	1	1	592	4	1.94239	0	0	no		Non-apoplastic	0.73
Vna5.64	hypothetical protein BN1723_008390, partial [Verticillium longisporum]	54.83	6e-156	yes	yes	extr 27	0	0	397	1				no		Non-apoplastic	0.55
Vna5.97	endoglucanase-4 VDBG_01593 [Verticillium alfalfae VaMs.102] EGY19943	99.18	4e-176	yes	yes	extr 27	0	0	245	3				no		Apoplastic	0.92
Vna5.144	thaumatin family protein VDBG_01642 [Verticillium alfalfae VaMs.102]	97.97	0	yes	yes	extr 23, mito 2	0	1	396	15	1.55024	1.53994e-07	4.18584e-06	no		Apoplastic	0.59
Vna5.149	hypothetical protein BN1708_000007 [Verticillium longisporum]	82.08	2e-57	yes	yes	extr 25	0	0	168	8				no	Chloroplast (0.922 | 81-102)	Apoplastic	0.81
Vna5.152	hypothetical protein BN1708_000004 [Verticillium longisporum]	96.3	4e-64	yes	yes	extr 17, mito 4, cyto 2, pero 2, cyto_pero 2	1	1	277	3				no		Non-apoplastic	0.72
Vna5.176	hypothetical protein BN1723_014650 [Verticillium longisporum]	37.24	3e-19	yes	yes	extr 20, mito 6	1	1	365	13				no		Apoplastic	0.61
Vna5.187	hypothetical protein BN1708_013606, partial [Verticillium longisporum]	78.02	1e-104	yes	yes	extr 26	0	0	279	7	2.08532	0	0	no		Apoplastic	0.71
Vna5.188	hypothetical protein BN1723_003413 [Verticillium longisporum]	82.85	0	yes	yes	extr 27	0	0	820	3				yes		Non-apoplastic	0.58
Vna5.189	predicted protein VDBG_01684 [Verticillium alfalfae VaMs.102]	99.68	0	yes	yes	extr 25	1	1	309	0				no		Apoplastic	0.67
Vna5.190	hypothetical protein BN1708_013612 [Verticillium longisporum]	92.79	0	yes	yes	extr 13, nucl 4, golg 4, E.R. 3, mito 1, cyto 1, pero 1, cyto_mito 1, cyto_pero 1	0	0	2584	6				no		Non-apoplastic	0.99
Vna5.198	conserved hypothetical protein VDBG_01694 [Verticillium alfalfae VaMs.102]	99.17	0	yes	yes	plas 10, mito 6, extr 6, cyto 2, E.R. 2	1	1	363	7				no		Non-apoplastic	0.94
Vna5.201	SnodProt1 VDBG_01697 [Verticillium alfalfae VaMs.102]	98.55	1e-93	yes	yes	extr 21, mito 3, cyto 2.5	0	0	138	4				no		Apoplastic	0.73
Vna5.216	hypothetical protein BN1708_002690 [Verticillium longisporum]	79.61	3e-82	yes	yes	extr 25	0	0	153	11				no		Apoplastic	0.92
Vna5.217	hypothetical protein BN1708_004284 [Verticillium longisporum]	89	0	yes	yes	extr 20, cyto 6, cyto_nucl 3.833, cyto_mito 3.833	0	0	339	10				no		Apoplastic	0.57
Vna5.235	hypothetical protein BN1708_004264 [Verticillium longisporum]	94.01	0	yes	yes	extr 27	0	0	374	2				no		Apoplastic	0.77
Vna5.255	ankyrin-1 VDBG_01754 [Verticillium alfalfae VaMs.102]	96.26	0	yes	yes	plas 11, cyto 4, mito 3, cyto_nucl 3, cyto_pero 3, nucl 2, extr 2, pero 2, E.R. 2	0	0	1762	40				no		Non-apoplastic	0.89
Vna5.267	pectinesterase family protein [Verticillium dahliae VdLs.17] EGY19766	92.56	0	yes	yes	extr 27	0	0	420	6				no		Apoplastic	0.75
Vna5.268	polygalacturonase [Verticillium dahliae VdLs.17] EGY19765	92.43	0	yes	yes	extr 25	0	0	436	13				no		Non-apoplastic	0.54
Vna5.288	hypothetical protein BN1723_002554, partial [Verticillium longisporum]	49.42	5e-98	yes	yes	cyto 10, extr 9, nucl 5, cyto_pero 5	0	0	354	6				no		Non-apoplastic	0.94
Vna5.290	hypothetical protein BN1708_013852 [Verticillium longisporum]	47.3	8e-167	yes	yes	extr 25	0	1	696	21				no		Apoplastic	0.71
Vna5.325	acetylxylan esterase [Verticillium dahliae VdLs.17] EGY19701	98.14	0	yes	yes	extr 27	0	0	429	3	1.50964	8.86031e-07	2.07914e-05	no		Apoplastic	0.56
Vna5.328	hypothetical protein BN1708_014717 [Verticillium longisporum]	91.32	7e-157	yes	yes	extr 13, plas 10, mito 2, E.R. 2	0	0	307	4				no		Non-apoplastic	0.76
Vna5.337	conserved hypothetical protein VDBG_01849 [Verticillium alfalfae VaMs.102]	98.76	0	yes	yes	extr 19, plas 3, E.R. 3	0	0	403	7				no		Non-apoplastic	0.68
Vna5.345	FAD/FMN-containing dehydrogenase [Verticillium dahliae VdLs.17] EGY19682	86.31	0	yes	yes	extr 11, cyto 5, nucl 4, cyto_pero 4, pero 3, mito_nucl 3	0	0	504	3				no		Non-apoplastic	0.8
Vna5.349	ferulic acid esterase A VDBG_01861 [Verticillium alfalfae VaMs.102]	98.52	0	yes	yes	extr 27	0	0	337	12				no		Apoplastic	0.71
Vna5.351	endoglucanase [Verticillium dahliae VdLs.17] EGY19676	63.84	0	yes	yes	extr 27	0	0	401	6				yes		Apoplastic	0.83
Vna5.356	hypothetical protein BN1708_001049 [Verticillium longisporum]	79.52	2e-147	yes	yes	extr 25	0	0	293	6				yes		Apoplastic	0.77
Vna5.362	hypothetical protein BN1708_001054 [Verticillium longisporum]	89.25	1e-111	yes	yes	plas 12, extr 10, mito 3	0	0	231	4				no		Apoplastic	0.71
Vna5.423	hypothetical protein FOXB_15602 [Fusarium oxysporum Fo5176]	47.58	3e-142	yes	yes	extr 12, golg 5, plas 4, E.R. 4	0	0	543	3				no		Non-apoplastic	0.72
Vna5.435	hypothetical protein BN1708_001900 [Verticillium longisporum]	85.81	3e-140	yes	yes	mito 11, extr 10, cyto 4	0	0	303	2				no		Non-apoplastic	0.92
Vna5.474	nuclease S1 VDBG_02003 [Verticillium alfalfae VaMs.102]	99.34	0	yes	yes	extr 12, cyto 6.5, mito 5, cyto_nucl 4	0	0	302	4				no		Non-apoplastic	0.8
Vna5.475	hypothetical protein BN1708_015026 [Verticillium longisporum]	65.45	6e-97	yes	yes	extr 27	0	0	574	9				no		Apoplastic	0.82
Vna5.479	hypothetical protein BN1708_015022 [Verticillium longisporum]	98.11	7e-28	yes	yes	extr 19, mito 3, plas 3	1	0	53	2				no		Apoplastic	0.76
Vna5.480	glucan 1,3-beta-glucosidase VDBG_02008 [Verticillium alfalfae VaMs.102]	98.03	0	yes	yes	extr 14, cyto 9, pero 2, E.R. 2	0	0	305	6				no		Non-apoplastic	0.79
Vna5.481	candidapepsin-1 VDBG_02009 [Verticillium alfalfae VaMs.102]	98.73	0	yes	yes	extr 27	0	1	473	6				no	Mitochondria (0.969 | 47-81)	Apoplastic	0.63
Vna5.513	hypothetical protein BN1723_004509 [Verticillium longisporum]	97	6e-47	yes	yes	extr 24, mito 2	0	0	443	3				no		Apoplastic	0.56
Vna5.585	hypothetical protein BN1708_002270 [Verticillium longisporum]	93.69	4e-143	yes	yes	extr 27	0	0	251	3				no		Apoplastic	0.69
Vna5.588	hypothetical protein BN1708_002272 [Verticillium longisporum]	43.14	3e-16	yes	yes	extr 26	0	0	208	8				no		Apoplastic	0.92
Vna5.618	hypothetical protein BN1708_014737 [Verticillium longisporum]	91.19	0	yes	yes	extr 14, mito 11.5, cyto_mito 6.5	0	0	711	0				no		Non-apoplastic	0.6
Vna5.619	hypothetical protein BN1723_006072, partial [Verticillium longisporum]	91.05	4e-115	yes	yes	extr 25	0	0	281	2				no		Apoplastic	0.81
Vna5.632	hypothetical protein BN1708_014725 [Verticillium longisporum]	98.29	0	yes	yes	mito 10, cyto 9, extr 6	0	0	620	4				no	Chloroplast (0.981 | 21-56)	Non-apoplastic	0.91
Vna5.637	hypothetical protein BN1723_006052 [Verticillium longisporum]	83.52	0	yes	yes	extr 21, pero 2, cyto_mito 1.833, mito 1.5	0	0	620	4				no		Apoplastic	0.7
Vna5.640	conserved hypothetical protein VDBG_02176 [Verticillium alfalfae VaMs.102]	96.21	0	yes	yes	extr 25	1	0	871	41				no		Apoplastic	0.59
Vna5.641	conserved hypothetical protein VDBG_02177 [Verticillium alfalfae VaMs.102]	98.98	0	yes	yes	extr 16, plas 8, cyto 1, E.R. 1, vacu 1	1	1	978	2	1.95648	1.00125e-09	3.88308e-08	no		Non-apoplastic	0.81
Vna5.643	beta-Ig-H3/fasciclin VDBG_02179 [Verticillium alfalfae VaMs.102]	98.69	0	yes	yes	extr 22, mito 3	1	1	381	0				no		Apoplastic	0.55
Vna5.646	hypothetical protein BN1708_009587 [Verticillium longisporum]	64.56	0	yes	yes	extr 22, mito 2, golg 2	1	1	595	7				no		Non-apoplastic	0.57
Vna5.662	hypothetical protein VDBG_02201 [Verticillium alfalfae VaMs.102]	100	1e-51	yes	yes	extr 16, plas 4, vacu 4, E.R. 2	0	0	90	4				no		Apoplastic	0.62
Vna5.663	cerevisin [Verticillium dahliae VdLs.17] EGY21146	93.92	0	yes	yes	extr 20, golg 3, E.R. 2	0	0	526	6				no		Non-apoplastic	0.61
Vna5.667	hypothetical protein BN1723_006810 [Verticillium longisporum]	95.32	0	yes	yes	extr 24, mito 2	0	0	541	9				no		Non-apoplastic	0.53
Vna5.682	ser/Thr protein phosphatase family VDBG_02221 [Verticillium alfalfae VaMs.102]	99.18	0	yes	yes	extr 17, mito 4, nucl 1, cyto 1, plas 1, cyto_nucl 1, pero 1, golg 1, vacu 1, cyto_pero 1	0	0	610	5				no		Non-apoplastic	0.82
Vna5.694	hypothetical protein BN1708_011604 [Verticillium longisporum]	54.88	1e-17	yes	yes	extr 27	0	0	81	6				no		Apoplastic	0.87
Vna5.698	pectate lyase Pel-34K VDBG_02238 [Verticillium alfalfae VaMs.102]	95.24	0	yes	yes	extr 18, cyto 8	0	0	336	2	-2.7771	1.2853e-10	5.81901e-09	no		Non-apoplastic	0.52
Vna5.711	hypothetical protein BN1708_003481 [Verticillium longisporum]	94.9	0	yes	yes	extr 25	0	0	412	3				no		Apoplastic	0.73
Vna5.718	conserved hypothetical protein VDBG_02261 [Verticillium alfalfae VaMs.102]	98.46	0	yes	yes	extr 21, cyto 4	0	0	260	8				no		Non-apoplastic	0.52
Vna5.719	hypothetical protein BN1708_003474, partial [Verticillium longisporum]	97.63	4e-120	yes	yes	extr 21, E.R. 2, golg 2	0	0	287	4	-12.2678	1.27704e-14	8.89995e-13	no		Apoplastic	0.63
Vna5.720	hypothetical protein BN1708_003473 [Verticillium longisporum]	75.99	1e-134	yes	yes	mito 16, cyto 3.5, cyto_nucl 3, pero 3, extr 2	0	0	397	1				no		Non-apoplastic	0.97
Vna5.721	conserved hypothetical protein VDBG_02264 [Verticillium alfalfae VaMs.102]	100	3e-107	yes	yes	extr 20, E.R. 3, mito 2	0	0	155	4				yes		Non-apoplastic	0.54
Vna5.730	hypothetical protein BN1708_003466 [Verticillium longisporum]	98.96	0	yes	yes	extr 15, mito 3, plas 3, cyto 2, pero 2, mito_nucl 2, cyto_pero 2	0	1	1117	23				no		Non-apoplastic	1
Vna5.731	hypothetical protein BN1723_011768, partial [Verticillium longisporum]	68.97	0	yes	yes	extr 26	0	0	589	12				no		Non-apoplastic	0.54
Vna5.732	hypothetical protein BN1723_011767, partial [Verticillium longisporum]	91.37	0	yes	yes	extr 24, cyto 1, plas 1, E.R. 1	0	0	556	14				no		Non-apoplastic	0.76
Vna5.737	predicted protein VDBG_02281 [Verticillium alfalfae VaMs.102]	99.43	4e-126	yes	yes	extr 24, mito 2	0	0	176	6				no		Apoplastic	0.58
Vna5.756	conserved hypothetical protein VDBG_02301 [Verticillium alfalfae VaMs.102]	98.6	2e-153	yes	yes	extr 27	0	0	214	4				no		Apoplastic	0.82
Vna5.771	extracellular cell wall glucanase Crf1 VDBG_02319 [Verticillium alfalfae VaMs.102]	99.44	0	yes	yes	extr 22, mito 3	1	1	534	2				no		Non-apoplastic	0.74
Vna5.772	predicted protein VDBG_02320 [Verticillium alfalfae VaMs.102]	87.61	9e-170	yes	yes	mito 8, extr 8, golg 3, plas 2, cyto_nucl 2, vacu 2, nucl 1.5, cyto 1.5	0	0	323	18				no		Non-apoplastic	0.89
Vna5.782	hypothetical protein BN1708_001614 [Verticillium longisporum]	90.14	0	yes	yes	extr 22, E.R. 3	0	0	527	4				no		Non-apoplastic	0.63
Vna5.785	hypothetical protein BN1708_009519 [Verticillium longisporum]	65.24	4e-63	yes	yes	extr 18, cyto 5, mito 3, cyto_pero 3	0	0	239	8				no		Apoplastic	0.81
Vna5.791	glucan 1,3-beta-glucosidase [Verticillium dahliae VdLs.17] EGY21290	99.33	0	yes	yes	extr 23, cyto 2.5, cyto_nucl 2	0	0	796	13				no		Apoplastic	0.65
Vna5.793	hypothetical protein VDAG_02816 [Verticillium dahliae VdLs.17]	-	-	yes	yes	extr 17, cyto 7, cyto_nucl 5	0	0	116	0				no		Apoplastic	0.79
Vna5.794	hypothetical protein BN1708_001595, partial [Verticillium longisporum]	63.34	2e-169	yes	yes	extr 25	0	0	376	3				no		Non-apoplastic	0.53
Vna5.797	initiation-specific alpha-1,6-mannosyltransferase [Verticillium dahliae VdLs.17] EGY21296	75.14	0	yes	yes	extr 13, E.R. 4, mito 3, plas 3, golg 3	1	0	368	1				no		Non-apoplastic	0.86
Vna5.801	conserved hypothetical protein VDBG_02354 [Verticillium alfalfae VaMs.102]	100	2e-77	yes	yes	extr 18, E.R. 3, golg 3, vacu 2	0	0	168	4				no		Non-apoplastic	0.65
Vna5.806	hypothetical protein BN1723_011054, partial [Verticillium longisporum]	64.29	0	yes	yes	extr 26	0	0	504	3				no		Apoplastic	0.66
Vna5.807	YkgB VDBG_02359 [Verticillium alfalfae VaMs.102]	99	0	yes	yes	extr 24, cyto 2	0	0	399	3				no		Apoplastic	0.72
Vna5.811	hypothetical protein BN1723_010987 [Verticillium longisporum]	93.13	0	yes	yes	extr 17, mito 6, pero 2, cyto 1.5, cyto_nucl 1.5	0	0	568	9				no		Non-apoplastic	0.52
Vna5.820	hypothetical protein BN1723_001457 [Verticillium longisporum]	71.29	0	yes	yes	extr 26	0	0	423	3				no		Apoplastic	0.82
Vna5.849	hypothetical protein BN1723_001487 [Verticillium longisporum]	80.33	0	yes	yes	extr 25	0	0	485	12				no		Non-apoplastic	0.5
Vna5.854	pectate lyase VDBG_02413 [Verticillium alfalfae VaMs.102]	100	0	yes	yes	extr 27	0	0	337	3				no		Apoplastic	0.74
Vna5.855	hypothetical protein BN1708_007929, partial [Verticillium longisporum]	65.28	2e-164	yes	yes	extr 13, plas 5, E.R. 5, mito 1, cyto 1, golg 1, vacu 1, cyto_mito 1	0	0	348	3				no		Non-apoplastic	0.7
Vna5.857	conserved hypothetical protein VDBG_02415 [Verticillium alfalfae VaMs.102]	100	3e-107	yes	yes	extr 25	0	0	169	0				no		Apoplastic	0.69
Vna5.866	exoglucanase VDBG_02425 [Verticillium alfalfae VaMs.102]	100	0	yes	yes	extr 26	0	0	451	18				no		Apoplastic	0.78
Vna5.869	hypothetical protein BN1708_007914, partial [Verticillium longisporum]	98.06	4e-105	yes	yes	extr 27	0	0	155	4				no		Apoplastic	0.89
Vna5.871	hypothetical protein BN1723_001509 [Verticillium longisporum]	85.9	0	yes	yes	extr 25	0	0	390	11				no		Apoplastic	0.71
Vna5.873	hypothetical protein BN1708_011349, partial [Verticillium longisporum]	86.67	3e-134	yes	yes	extr 24, vacu 2	0	0	285	9				no		Apoplastic	0.85
Vna5.874	alpha-galactosidase [Verticillium dahliae VdLs.17] EGY21383	71.09	0	yes	yes	extr 20, cyto 3.5, cyto_nucl 2.5, pero 2	0	0	549	7	-2.38262	1.00379e-15	7.75346e-14	no		Non-apoplastic	0.62
Vna5.875	hypothetical protein BN1723_001515, partial [Verticillium longisporum]	86.73	5e-118	yes	yes	cyto 8.5, cyto_mito 8.5, mito 7.5, nucl 7, extr 2	0	0	211	6				no		Non-apoplastic	0.99
Vna5.876	conserved hypothetical protein VDBG_02436 [Verticillium alfalfae VaMs.102]	99.48	3e-138	yes	yes	extr 26	0	0	193	4				no		Apoplastic	0.65
Vna5.886	hypothetical protein BN1723_001527 [Verticillium longisporum]	93.48	0	yes	yes	extr 23, mito 2	0	0	1692	40	-4.85014	2.23196e-12	1.23143e-10	no		Apoplastic	0.77
Vna5.898	hypothetical protein BN1708_011383 [Verticillium longisporum]	99.19	4e-70	yes	yes	extr 24, mito 2	0	0	381	1				no		Apoplastic	0.69
Vna5.907	hypothetical protein BN1708_010772 [Verticillium longisporum]	80.96	0	yes	yes	extr 14, cyto 9.5, cyto_nucl 5.5	0	0	420	3				no		Non-apoplastic	0.82
Vna5.918	hypothetical protein BN1708_010784, partial [Verticillium longisporum]	74.36	1e-124	yes	yes	extr 20, cyto 4, mito 3	0	0	362	3				no		Apoplastic	0.71
Vna5.919	hypothetical protein BN1723_001555 [Verticillium longisporum]	90.59	0	yes	yes	plas 13, extr 8, E.R. 4	0	0	837	27				no		Non-apoplastic	0.93
Vna6.3	hypothetical protein VDBG_07812 [Verticillium alfalfae VaMs.102]	98.35	6e-168	yes	yes	extr 24, E.R. 2	0	0	242	4				no		Apoplastic	0.63
Vna6.6	hypothetical protein BN1708_002735 [Verticillium longisporum]	92.14	0	yes	yes	extr 25	0	1	484	12				no		Apoplastic	0.61
Vna6.11	6-phosphogluconolactonase VDBG_07804 [Verticillium alfalfae VaMs.102]	98.22	0	yes	yes	extr 25	0	0	405	3	-6.9724	1.53521e-11	7.61862e-10	no		Non-apoplastic	0.54
Vna6.53	alkaline elastase YaB VDBG_07757 [Verticillium alfalfae VaMs.102]	98.4	0	yes	yes	extr 24, mito 1, cyto 1, vacu 1, cyto_mito 1	0	0	1247	10				no		Non-apoplastic	0.57
Vna6.64	mannan endo-1,4-beta-mannosidase VDBG_07745 [Verticillium alfalfae VaMs.102]	99.24	0	yes	yes	extr 23, mito 2	0	0	397	2				yes		Non-apoplastic	0.64
Vna6.89	predicted protein VDBG_07718 [Verticillium alfalfae VaMs.102]	85.65	6e-90	yes	yes	extr 26	0	0	230	4				no	Chloroplast (0.894 | 66-94)	Apoplastic	0.67
Vna6.101	predicted protein VDBG_07705 [Verticillium alfalfae VaMs.102]	99.34	6e-103	yes	yes	extr 25	0	0	151	4				no		Apoplastic	0.66
Vna6.102	hypothetical protein BN1708_013238, partial [Verticillium longisporum]	91.75	3e-54	yes	yes	extr 20, mito 4, E.R. 2, cyto_mito 2, mito_nucl 2	0	0	102	10				no		Apoplastic	0.64
Vna6.103	hypothetical protein BN1708_013237 [Verticillium longisporum]	100	1e-138	yes	yes	extr 25	0	0	233	8				no		Apoplastic	0.72
Vna6.108	hypothetical protein BN1708_005081, partial [Verticillium longisporum]	85.89	0	yes	yes	extr 23, cyto 1.5, cyto_nucl 1.5	0	0	477	6				yes		Apoplastic	0.7
Vna6.111	predicted protein VDBG_07695 [Verticillium alfalfae VaMs.102]	98.24	2e-113	yes	yes	extr 18, plas 8	0	0	170	0				no		Non-apoplastic	0.58
Vna6.112	hypothetical protein BN1723_002792 [Verticillium longisporum]	74.41	0	yes	yes	extr 22, cyto 2, mito 1, plas 1, cyto_nucl 1, E.R. 1, cyto_pero 1	0	0	383	1				no		Non-apoplastic	0.81
Vna6.114	trypsin [Verticillium dahliae VdLs.17] EGY14486	99.61	6e-180	yes	yes	extr 27	0	0	256	6				no	Chloroplast (0.998 | 66-106)	Apoplastic	0.68
Vna6.119	conserved hypothetical protein VDBG_07687 [Verticillium alfalfae VaMs.102]	99.13	1e-144	yes	yes	extr 25	0	0	753	14				no		Apoplastic	0.83
Vna6.122	hypothetical protein BN1708_014704 [Verticillium longisporum]	94.62	2e-153	yes	yes	extr 18, mito 4, pero 3, cyto_mito 3	0	0	260	4	1.58718	2.03426e-10	8.85238e-09	no		Non-apoplastic	0.5
Vna6.155	galactan 1,3-beta-galactosidase VDBG_06656 [Verticillium alfalfae VaMs.102]	80.08	0	yes	yes	extr 15, nucl 3, mito 3, mito_nucl 3, pero 2, vacu 2	0	0	433	2				no		Non-apoplastic	0.51
Vna6.156	conserved hypothetical protein VDBG_06657 [Verticillium alfalfae VaMs.102]	99.4	0	yes	yes	extr 19, mito 5, cyto 3	0	0	498	6				no		Apoplastic	0.55
Vna6.161	predicted protein VDBG_06662 [Verticillium alfalfae VaMs.102]	97.01	3e-161	yes	yes	extr 21, E.R. 3, cyto 2	0	0	234	10				no		Non-apoplastic	0.75
Vna6.163	secreted protein VDBG_06664 [Verticillium alfalfae VaMs.102]	92.86	2e-138	yes	yes	extr 27	0	0	198	4				no		Apoplastic	0.79
Vna6.167	conserved hypothetical protein VDBG_06668 [Verticillium alfalfae VaMs.102]	99.63	0	yes	yes	extr 21, E.R. 3, vacu 2	1	1	272	4				no		Apoplastic	0.57
Vna6.168	predicted protein VDBG_06669 [Verticillium alfalfae VaMs.102]	99.59	3e-165	yes	yes	extr 19, E.R. 3, mito 2, plas 2	0	1	244	6	2.51584	9.32587e-15	6.59859e-13	no		Non-apoplastic	0.54
Vna6.171	hypothetical protein BN1723_011094 [Verticillium longisporum]	28.35	2e-15	yes	yes	extr 20, mito 3, E.R. 3	1	0	216	8				no		Apoplastic	0.66
Vna6.191	carboxylesterase VDBG_06694 [Verticillium alfalfae VaMs.102]	98.89	0	yes	yes	extr 25	0	0	540	8				no		Non-apoplastic	0.63
Vna6.223	hypothetical protein VDAG_05791 [Verticillium dahliae VdLs.17]	84.19	2e-130	yes	yes	extr 25	0	0	272	16				no		Apoplastic	0.84
Vna6.230	rhamnogalacturonan acetylesterase [Verticillium dahliae VdLs.17] EGY14634	99.38	2e-114	yes	yes	extr 27	0	0	274	4				no		Apoplastic	0.87
Vna6.231	pectinesterase VDBG_06737 [Verticillium alfalfae VaMs.102]	99.7	0	yes	yes	extr 25	0	0	330	6				no	Chloroplast (0.956 | 21-76)	Apoplastic	0.9
Vna6.245	hypothetical protein BN1708_015684 [Verticillium longisporum]	94.87	0	yes	yes	plas 8, extr 7, E.R. 6, vacu 3, mito 2	1	1	885	6				no		Apoplastic	0.77
Vna6.262	FAD binding domain-containing protein VDBG_06771 [Verticillium alfalfae VaMs.102]	98.82	0	yes	yes	extr 15, mito 4, plas 4, E.R. 3	0	0	510	6				no		Non-apoplastic	0.72
Vna6.273	candidapepsin-3 VDBG_06782 [Verticillium alfalfae VaMs.102]	99.79	0	yes	yes	extr 24, mito 2	1	1	472	4				no		Non-apoplastic	0.6
Vna6.283	hypothetical protein BN1723_012068, partial [Verticillium longisporum]	46.39	3e-18	yes	yes	extr 16, plas 7, E.R. 2	1	0	103	2				no		Non-apoplastic	0.81
Vna6.324	predicted protein VDBG_06864 [Verticillium alfalfae VaMs.102]	96.5	6e-128	yes	yes	extr 27	1	0	213	8				no		Apoplastic	0.88
Vna6.332	endo-beta-1,6-glucanase VDBG_06872 [Verticillium alfalfae VaMs.102]	87.6	0	yes	yes	extr 24, cyto 1.5, cyto_nucl 1.5	0	0	342	5				no		Non-apoplastic	0.62
Vna6.377	hypothetical protein BN1708_009042 [Verticillium longisporum]	100	0	yes	yes	extr 16, cyto 4.5, cyto_mito 4.5, mito 3.5	0	0	482	2				no	Mitochondria (0.997 | 76-96)	Non-apoplastic	0.65
Vna6.399	hypothetical protein BN1723_000732 [Verticillium longisporum]	72.07	0	yes	yes	extr 23, pero 2	0	0	564	10	-3.35303	2.01835e-09	7.57413e-08	no		Apoplastic	0.55
Vna6.400	glycosyl hydrolase family 43 protein VDBG_10203 [Verticillium alfalfae VaMs.102]	98.44	0	yes	yes	extr 20, mito 3, golg 3	0	0	513	3	2.51095	4.47531e-12	2.37038e-10	no		Non-apoplastic	0.56
Vna6.401	conserved hypothetical protein VDBG_10204 [Verticillium alfalfae VaMs.102]	98.34	0	yes	yes	extr 14, cyto 5.5, cyto_nucl 5, nucl 3.5, mito 2, pero 2	0	0	904	2				no		Non-apoplastic	0.7
Vna6.402	ligninase H2 VDBG_10205 [Verticillium alfalfae VaMs.102]	99.76	0	yes	yes	extr 13, mito 7, cyto 5.5, cyto_nucl 3.5	0	0	419	6				no		Non-apoplastic	0.59
Vna6.405	inosine/uridine-preferring nucleoside hydrolase VDBG_10210 [Verticillium alfalfae VaMs.102]	96.61	0	yes	yes	extr 26	0	0	354	1	2.73418	0	0	no		Apoplastic	0.57
Vna6.407	carboxypeptidase [Verticillium dahliae VdLs.17] EGY20785	88.62	0	yes	yes	extr 14, cyto_mito 5, mito 4.5, cyto 4.5, pero 3	0	0	536	1				no		Non-apoplastic	0.8
Vna6.439	hypothetical protein BN1708_002344 [Verticillium longisporum]	-	-	yes	yes	extr 18, mito 6, plas 3, cyto_mito 3, mito_nucl 3	0	0	79	6				no		Apoplastic	0.79
Vna6.522	tripeptidyl-peptidase VDBG_08725 [Verticillium alfalfae VaMs.102]	97.22	0	yes	yes	extr 26	0	0	600	7				no		Non-apoplastic	0.54
Vna6.617	pectate lyase A VDBG_08863 [Verticillium alfalfae VaMs.102]	99.18	5e-172	yes	yes	extr 20, cyto 4.5, cyto_nucl 3	0	0	243	10	1.92924	3.18701e-12	1.73767e-10	no		Apoplastic	0.89
Vna6.634	conserved hypothetical protein VDBG_08900 [Verticillium alfalfae VaMs.102]	99.21	0	yes	yes	extr 22, mito 3	0	0	380	6				no	Chloroplast (0.83 | 39-79)	Apoplastic	0.62
Vna6.647	hypothetical protein BN1708_007648 [Verticillium longisporum]	97.38	0	yes	yes	extr 23, cyto 1, E.R. 1, golg 1, vacu 1	0	0	724	2				no		Non-apoplastic	0.86
Vna6.676	kelch repeat protein VDBG_08947 [Verticillium alfalfae VaMs.102]	97.44	0	yes	yes	extr 18, plas 8	1	1	589	5				no		Non-apoplastic	0.64
Vna7.12	hypothetical protein BN1708_005572 [Verticillium longisporum]	99.57	3e-170	yes	yes	extr 14, mito 6, cyto 5	0	0	234	14				no		Apoplastic	0.79
Vna7.15	predicted protein VDBG_01472 [Verticillium alfalfae VaMs.102]	98.58	1e-149	yes	yes	extr 24, mito 2	0	0	211	6				no		Apoplastic	0.65
Vna7.17	choline dehydrogenase [Verticillium dahliae VdLs.17] EGY16611	92.28	0	yes	yes	extr 27	0	0	667	5				no		Apoplastic	0.72
Vna7.25	acetylxylan esterase [Verticillium dahliae VdLs.17] EGY16620	99.57	5e-150	yes	yes	extr 27	0	0	295	16				no		Apoplastic	0.88
Vna7.66	hypothetical protein BN1723_007841 [Verticillium longisporum]	68.15	0	yes	yes	extr 20, pero 2, vacu 2, nucl 1, mito 1, cyto 1, cyto_nucl 1, cyto_mito 1, mito_nucl 1	0	0	427	19				no		Non-apoplastic	0.54
Vna7.77	hypothetical protein BN1708_005504 [Verticillium longisporum]	67.35	9e-42	yes	yes	extr 26	0	0	98	8				no		Apoplastic	0.8
Vna7.78	conserved hypothetical protein VDBG_01409 [Verticillium alfalfae VaMs.102]	100	0	yes	yes	extr 15, mito 5, nucl 3, cyto 2, E.R. 2	0	0	543	0				no		Non-apoplastic	0.75
Vna7.87	hypothetical protein BN1723_014691 [Verticillium longisporum]	100	6e-116	yes	yes	extr 25	0	0	246	8				no		Apoplastic	0.84
Vna7.113	conserved hypothetical protein VDBG_01374 [Verticillium alfalfae VaMs.102]	99.42	3e-119	yes	yes	mito 17, extr 5, cyto 4	0	0	171	1				no		Non-apoplastic	0.84
Vna7.119	pectinesterase VDBG_01366 [Verticillium alfalfae VaMs.102]	97.89	0	yes	yes	extr 25	0	0	332	1				yes	Chloroplast (0.944 | 47-77)	Apoplastic	0.78
Vna7.137	predicted protein VDBG_01351 [Verticillium alfalfae VaMs.102]	94.46	0	yes	yes	extr 20, plas 3, golg 2	0	0	271	8				no		Non-apoplastic	0.52
Vna7.140	MAS1 protein [Verticillium dahliae VdLs.17] EGY16740	70.07	3e-137	yes	yes	extr 22, mito 2.5, cyto_mito 2.5	0	0	301	4				no		Apoplastic	0.74
Vna7.166	hypothetical protein VDAG_07937 [Verticillium dahliae VdLs.17]	97.39	0	yes	yes	extr 25	0	0	307	1				no		Non-apoplastic	0.51
Vna7.176	hypothetical protein BN1708_010542 [Verticillium longisporum]	98.46	0	yes	yes	extr 23, cyto 2.5, cyto_nucl 2	0	0	626	9				no		Non-apoplastic	0.53
Vna7.182	alpha-L-rhamnosidase [Verticillium dahliae VdLs.17] EGY16791	93.25	0	yes	yes	extr 25	0	0	685	4				no	Chloroplast (0.931 | 24-60)	Apoplastic	0.78
Vna7.184	hypothetical protein BN1723_002304 [Verticillium longisporum]	91.12	2e-82	yes	yes	extr 22, mito 2, cyto 2, cyto_mito 2	0	0	291	18				no		Apoplastic	0.91
Vna7.194	hypothetical protein BN1708_010569, partial [Verticillium longisporum]	98.22	0	yes	yes	extr 27	1	0	337	5				no		Apoplastic	0.74
Vna7.198	hypothetical protein VDAG_07972 [Verticillium dahliae VdLs.17]	96.55	4e-121	yes	yes	extr 25	0	0	264	6				no		Apoplastic	0.68
Vna7.204	aminopeptidase Y [Verticillium dahliae VdLs.17] EGY16816	96.44	0	yes	yes	extr 20, cyto 4.5, cyto_nucl 3	0	0	491	5				no		Non-apoplastic	0.6
Vna7.207	mixed-linked glucanase [Verticillium dahliae VdLs.17] EGY16819	95.6	0	yes	yes	extr 13, mito 4, cyto 4, E.R. 4, cyto_mito 4	0	1	1025	18				no		Non-apoplastic	0.53
Vna7.214	hypothetical protein BN1708_011511 [Verticillium longisporum]	97.06	4e-82	yes	yes	extr 27	0	0	170	12				no		Apoplastic	0.83
Vna7.239	hypothetical protein BN1708_011259 [Verticillium longisporum]	99.32	0	yes	yes	extr 16, mito 4, cyto 3, plas 2, mito_nucl 2, cyto_pero 2	0	0	308	6				no		Non-apoplastic	0.85
Vna7.246	metalloproteinase VDBG_01232 [Verticillium alfalfae VaMs.102]	99.72	0	yes	yes	extr 16, cyto_mito 6, mito 5.5, cyto 5.5	0	0	351	10				yes		Non-apoplastic	0.66
Vna7.252	conserved hypothetical protein VDBG_01225 [Verticillium alfalfae VaMs.102]	97.2	0	yes	yes	extr 26	0	0	751	9				yes		Apoplastic	0.79
Vna7.267	hypothetical protein BN1708_010228 [Verticillium longisporum]	88.42	0	yes	yes	extr 23, mito 2	0	0	566	0	4.49263	4.44089e-16	3.48836e-14	no		Apoplastic	0.69
Vna7.268	hypothetical protein BN1708_010229 [Verticillium longisporum]	82.94	5e-172	yes	yes	extr 26	0	0	383	10				yes		Apoplastic	0.81
Vna7.276	hypothetical protein BN1708_010235 [Verticillium longisporum]	64.76	0	yes	yes	extr 26	0	0	465	10				no		Apoplastic	0.78
Vna7.279	hypothetical protein BN1708_010247 [Verticillium longisporum]	96.65	0	yes	yes	extr 25	0	0	3526	350				no		Apoplastic	0.88
Vna7.282	hypothetical protein BN1723_016505, partial [Verticillium longisporum]	97.81	0	yes	yes	extr 25	0	0	422	5				no		Non-apoplastic	0.6
Vna7.287	hypothetical protein BN1708_010425 [Verticillium longisporum]	53.99	5e-133	yes	yes	extr 16, cyto 9	0	0	494	14				no		Non-apoplastic	0.63
Vna7.292	hypothetical protein BN1708_010255, partial [Verticillium longisporum]	79.5	0	yes	yes	extr 23, cyto 1.5, cyto_nucl 1.5	0	0	560	9				no		Apoplastic	0.81
Vna7.293	peroxidase manganese-dependent 1 VDBG_01180 [Verticillium alfalfae VaMs.102]	99.5	0	yes	yes	extr 26	0	0	399	8				no	Mitochondria (0.941 | 54-95)	Non-apoplastic	0.66
Vna7.304	polygalacturonase VDBG_01164 [Verticillium alfalfae VaMs.102]	99.57	0	yes	yes	extr 22, E.R. 2, vacu 2	0	0	464	11				no		Non-apoplastic	0.77
Vna7.315	hypothetical protein BN1708_002672 [Verticillium longisporum]	85.53	2e-37	yes	yes	extr 21, E.R. 3, golg 2	0	0	85	6				no		Non-apoplastic	0.6
Vna7.321	exoglucanase [Verticillium dahliae VdLs.17] EGY14070	66.74	0	yes	yes	extr 26	0	0	533	22				yes		Apoplastic	0.94
Vna7.322	metalloprotease VDBG_01143 [Verticillium alfalfae VaMs.102]	99.3	0	yes	yes	extr 24, mito 2	0	0	284	5				no		Apoplastic	0.76
Vna7.324	predicted protein VDBG_01141 [Verticillium alfalfae VaMs.102]	97.07	1e-175	yes	yes	extr 26	0	1	273	1				no		Apoplastic	0.7
Vna7.332	hypothetical protein BN1723_003599 [Verticillium longisporum]	89.96	0	yes	yes	extr 23, plas 2	0	0	837	5				no	Mitochondria (0.784 | 32-94)	Non-apoplastic	0.56
Vna7.341	peroxisomal (S)-2-hydroxy-acid oxidase [Verticillium dahliae VdLs.17] EGY14048	92.95	0	yes	yes	extr 19, cyto 4, mito 2	0	0	397	0				no		Non-apoplastic	0.58
Vna7.344	C-type cyclin [Verticillium dahliae VdLs.17] EGY14045	93.45	0	yes	yes	extr 13, E.R. 5, cyto 2, pero 2, golg 2, cyto_pero 2	0	0	523	8				no		Non-apoplastic	0.95
Vna7.352	beta-galactosidase VDBG_01107 [Verticillium alfalfae VaMs.102]	98.68	0	yes	yes	extr 23, mito 2, vacu 2	0	0	992	4				no		Non-apoplastic	0.56
Vna7.353	hypothetical protein BN1708_007982 [Verticillium longisporum]	92.14	0	yes	yes	extr 16, mito 3, golg 3, E.R. 2, cyto_mito 2	0	0	561	4				no		Non-apoplastic	0.55
Vna7.364	hypothetical protein BN1708_007954 [Verticillium longisporum]	99.62	0	yes	yes	extr 25	1	1	826	5				no		Non-apoplastic	0.76
Vna7.365	hypothetical protein BN1708_007955 [Verticillium longisporum]	49.56	1e-114	yes	yes	extr 23, mito 2, golg 2	0	0	853	20				no		Non-apoplastic	0.54
Vna7.429	hypothetical protein VDAG_00636 [Verticillium dahliae VdLs.17]	97.52	3e-121	yes	yes	extr 25	0	0	303	6				no	Chloroplast (0.973 | 27-52)	Non-apoplastic	0.53
Vna7.437	neuroligin-4 [Verticillium dahliae VdLs.17] EGY13945	94.82	0	yes	yes	extr 19, mito 3, pero 2, cyto 1.5, cyto_nucl 1.5	0	0	598	6				no		Non-apoplastic	0.53
Vna7.443	hypothetical protein BN1708_009057, partial [Verticillium longisporum]	98.06	2e-95	yes	yes	extr 17, mito 3, golg 3, vacu 2, cyto_mito 2	0	0	276	0				no		Non-apoplastic	0.55
Vna7.448	hypothetical protein BN1708_009050 [Verticillium longisporum]	50.27	1e-91	yes	yes	extr 14, plas 5, mito 4, nucl 2, pero 2, cyto_mito 2	1	1	374	8	-1.76978	2.0402e-11	9.95296e-10	no		Non-apoplastic	0.59
Vna7.458	hypothetical protein BN1708_006034 [Verticillium longisporum]	43.83	0	yes	yes	extr 12, plas 5, cyto 4.5, cyto_nucl 3, mito 2, pero 1, E.R. 1, golg 1	0	0	1120	17				no		Non-apoplastic	0.93
Vna7.463	acetyl esterase VDBG_00988 [Verticillium alfalfae VaMs.102]	99.15	0	yes	yes	extr 24, mito 2	0	0	351	4				no		Apoplastic	0.68
Vna7.466	hypothetical protein BN1708_009371 [Verticillium longisporum]	100	8e-145	yes	yes	extr 23, mito 2	0	0	223	5				no		Apoplastic	0.8
Vna7.467	hypothetical protein VDAG_00596 [Verticillium dahliae VdLs.17]	97.8	8e-54	yes	yes	extr 10, plas 7, E.R. 3, vacu 3, mito 2	0	0	236	4				no		Apoplastic	0.6
Vna7.484	conserved hypothetical protein VDBG_00965 [Verticillium alfalfae VaMs.102]	99.57	7e-163	yes	yes	extr 26	0	1	261	12	1.78384	2.352e-07	6.19339e-06	no		Apoplastic	0.8
Vna7.501	phosphatidylglycerol/phosphatidylinositol transfer protein [Verticillium dahliae VdLs.17] EGY13877	99.44	6e-123	yes	yes	extr 16, E.R. 4, nucl 2, golg 2, vacu 2	0	0	179	4				no		Non-apoplastic	0.84
Vna7.531	hypothetical protein BN1723_003342 [Verticillium longisporum]	57.85	2e-142	yes	yes	extr 25	0	0	417	15				no		Apoplastic	0.57
Vna7.544	glucan 1,3-beta-glucosidase VDBG_00902 [Verticillium alfalfae VaMs.102]	99.38	0	yes	yes	extr 26	0	0	484	2				no		Apoplastic	0.6
Vna7.552	hypothetical protein BN1708_003028 [Verticillium longisporum]	94.99	0	yes	yes	cyto 7, extr 7, E.R. 5, mito 4, cyto_nucl 4	1	1	718	8				no		Non-apoplastic	0.93
Vna7.554	carboxypeptidase S1 VDBG_00889 [Verticillium alfalfae VaMs.102]	99.37	0	yes	yes	extr 25	0	0	473	9				no	Chloroplast (0.875 | 52-111)	Apoplastic	0.78
Vna7.555	hypothetical protein BN1708_003059 [Verticillium longisporum]	99.27	0	yes	yes	extr 27	0	0	409	2				no		Apoplastic	0.81
Vna7.561	hypothetical protein BN1723_000927 [Verticillium longisporum]	76.96	0	yes	yes	cyto_mito 7.333, cyto 7, mito 6.5, extr 6, cyto_nucl 5.333, vacu 4	0	0	404	4				no		Non-apoplastic	0.95
Vna7.562	phosphorylcholine phosphatase VDBG_00881 [Verticillium alfalfae VaMs.102]	97.96	0	yes	yes	extr 20, mito 4, pero 2	0	0	388	2				yes		Non-apoplastic	0.51
Vna7.563	hypothetical protein BN1723_000930 [Verticillium longisporum]	62.37	4e-119	yes	yes	extr 17, mito 8	0	0	290	5				no		Apoplastic	0.57
Vna7.566	hypothetical protein VDAG_00487 [Verticillium dahliae VdLs.17]	90.1	2e-48	yes	yes	extr 24, mito 1, E.R. 1, vacu 1	0	0	202	4				no		Apoplastic	0.6
Vna7.568	conserved hypothetical protein VDBG_00872 [Verticillium alfalfae VaMs.102]	98.36	1e-81	yes	yes	extr 13, mito 5, plas 4, E.R. 2, cyto 1, pero 1, golg 1, cyto_pero 1	1	0	122	3				no		Non-apoplastic	0.78
Vna7.569	hypothetical protein BN1723_000941 [Verticillium longisporum]	94.57	4e-56	yes	yes	extr 20, cyto 3, pero 2	0	0	282	0				no		Non-apoplastic	0.56
Vna7.570	predicted protein VDBG_00870 [Verticillium alfalfae VaMs.102]	99.42	3e-110	yes	yes	extr 27	0	0	171	0				no		Apoplastic	0.57
Vna7.601	conserved hypothetical protein VDBG_00832 [Verticillium alfalfae VaMs.102]	92.6	0	yes	yes	extr 22, E.R. 3	0	0	309	4	-7.7483	3.94337e-168	4.93933e-166	no		Apoplastic	0.57
Vna7.614	hypothetical protein BN1708_007072 [Verticillium longisporum]	88.66	3e-115	yes	yes	extr 17, mito 3, cyto 2, E.R. 2, plas 1, cyto_nucl 1, pero 1, golg 1	0	0	179	1				no		Non-apoplastic	0.67
Vna7.617	conserved hypothetical protein VDBG_00813 [Verticillium alfalfae VaMs.102]	95.62	0	yes	yes	extr 24, cyto 2	1	1	861	0				no		Apoplastic	0.63
Vna7.632	glucoamylase P VDBG_00799 [Verticillium alfalfae VaMs.102]	99.36	0	yes	yes	extr 27	0	0	622	11				no		Apoplastic	0.57
Vna7.695	hypothetical protein BN1723_011901 [Verticillium longisporum]	52.1	0	yes	yes	extr 23, plas 2	1	1	843	11				no		Non-apoplastic	0.53
Vna7.709	hypothetical protein BN1708_005235 [Verticillium longisporum]	98.78	0	yes	yes	extr 24, cyto 3	1	0	583	16				no		Apoplastic	0.66
Vna7.710	hypothetical protein BN1723_011254 [Verticillium longisporum]	73.33	0	yes	yes	extr 19, E.R. 3, plas 2, golg 2	0	0	345	1				no		Non-apoplastic	0.66
Vna7.756	endoplasmic reticulum mannosyl-oligosaccharide 1,2-alpha-mannosidase VDBG_00660 [Verticillium alfalfae VaMs.102]	99.66	0	yes	yes	extr 10, plas 7, mito 4, golg 4	1	0	593	6				no		Non-apoplastic	0.83
Vna7.757	hypothetical protein BN1723_007723 [Verticillium longisporum]	78.91	0	yes	yes	cyto_nucl 7.833, nucl 7.5, cyto 7, cyto_mito 6.833, mito 5.5, extr 3, pero 3	0	0	458	3				no		Non-apoplastic	0.99
Vna7.767	hypothetical protein BN1708_007762, partial [Verticillium longisporum]	73.89	3e-92	yes	yes	extr 27	0	0	203	4				no		Apoplastic	0.8
Vna7.768	hypothetical protein BN1708_007763 [Verticillium longisporum]	99.48	0	yes	yes	extr 24, mito 2	1	1	458	7				no		Apoplastic	0.69
Vna7.800	ecm33 VDBG_00610 [Verticillium alfalfae VaMs.102]	100	0	yes	yes	extr 24, golg 2	0	1	399	4				no		Apoplastic	0.76
Vna7.826	hypothetical protein BN1708_014284, partial [Verticillium longisporum]	84.4	0	yes	yes	extr 24, mito 2	1	0	326	8				no		Non-apoplastic	0.52
Vna7.828	iron transport multicopper oxidase FET3 VDBG_00579 [Verticillium alfalfae VaMs.102]	99.65	0	yes	yes	extr 16, mito 4, cyto 2, vacu 2, nucl 1, pero 1, golg 1	0	0	570	7				no		Apoplastic	0.59
Vna7.839	conserved hypothetical protein VDBG_00569 [Verticillium alfalfae VaMs.102]	99.05	0	yes	yes	extr 24, mito 2	0	0	316	5				no		Non-apoplastic	0.64
Vna7.850	hypothetical protein BN1708_013634 [Verticillium longisporum]	97.63	6e-166	yes	yes	extr 25	0	0	397	14				no		Non-apoplastic	0.66
Vna7.868	hypothetical protein BN1708_012966 [Verticillium longisporum]	91.89	4e-66	yes	yes	extr 23, vacu 2	0	0	145	8				no		Apoplastic	0.7
Vna7.871	hypothetical protein BN1708_012964 [Verticillium longisporum]	99.52	0	yes	yes	extr 18, E.R. 5, golg 2	1	1	461	6				no		Non-apoplastic	0.71
Vna8.6	lactonohydrolase [Verticillium dahliae VdLs.17] EGY17118	91.27	0	yes	yes	extr 27	0	0	401	1				yes		Apoplastic	0.82
Vna8.12	dienelactone hydrolase family protein VDBG_08605 [Verticillium alfalfae VaMs.102]	96.55	0	yes	yes	extr 25	0	0	261	1				no		Non-apoplastic	0.58
Vna8.15	hypothetical protein BN1708_008179 [Verticillium longisporum]	68.8	2e-170	yes	yes	extr 11, cyto 7.5, cyto_mito 7, mito 5.5	0	0	345	5				no		Non-apoplastic	0.84
Vna8.22	hypothetical protein BN1723_005171 [Verticillium longisporum]	99.33	0	yes	yes	extr 22, plas 1, pero 1, E.R. 1, golg 1, vacu 1	0	1	476	3	-6.54926	1.73702e-62	2.03803e-60	no	Mitochondria (0.924 | 29-66)	Non-apoplastic	0.51
Vna8.24	thermostable beta-glucosidase B [Verticillium dahliae VdLs.17] EGY17099	90.37	0	yes	yes	extr 27	0	0	746	8				no		Apoplastic	0.57
Vna8.35	conserved hypothetical protein VDBG_08581 [Verticillium alfalfae VaMs.102]	99.38	0	yes	yes	extr 23, plas 1, E.R. 1, golg 1, vacu 1	0	0	323	3				no		Non-apoplastic	0.54
Vna8.38	predicted protein VDBG_08578 [Verticillium alfalfae VaMs.102]	97.16	2e-113	yes	yes	extr 26	0	0	176	4				no		Apoplastic	0.73
Vna8.50	pectate lyase C VDBG_08564 [Verticillium alfalfae VaMs.102]	92.89	1e-150	yes	yes	extr 24, mito 1, E.R. 1, vacu 1	0	0	239	14				no		Non-apoplastic	0.53
Vna8.53	CAS1 protein [Verticillium dahliae VdLs.17] EGY17069	99.55	1e-157	yes	yes	mito 13, extr 9, nucl 3	0	0	256	4				no		Non-apoplastic	0.61
Vna8.56	fungal cellulose binding domain-containing protein VDBG_08558 [Verticillium alfalfae VaMs.102]	89.73	0	yes	yes	mito 10, extr 10, cyto 3, pero 3, cyto_pero 3	0	0	331	5				no		Non-apoplastic	0.58
Vna8.69	predicted protein VDBG_08544 [Verticillium alfalfae VaMs.102]	97.95	0	yes	yes	extr 24, mito 3	0	0	692	0				no		Non-apoplastic	0.59
Vna8.71	predicted protein VDBG_08542 [Verticillium alfalfae VaMs.102]	98.94	0	yes	yes	extr 17, golg 4, mito 2, cyto 2, E.R. 2, cyto_mito 2	0	0	566	8				no		Non-apoplastic	0.74
Vna8.72	amine oxidase [Verticillium dahliae VdLs.17] EGY17046	83.33	0	yes	yes	extr 17, mito 6, cyto 4	0	0	480	2				no		Non-apoplastic	0.82
Vna8.76	predicted protein VDBG_08534 [Verticillium alfalfae VaMs.102]	99.1	0	yes	yes	extr 16, cyto 5.5, cyto_nucl 4.5, nucl 2.5	0	0	332	8				no		Apoplastic	0.57
Vna8.84	conserved hypothetical protein VDBG_08527 [Verticillium alfalfae VaMs.102]	99.07	0	yes	yes	extr 12, mito 5, cyto 3, plas 3, E.R. 3	1	1	321	3				no		Non-apoplastic	0.91
Vna8.102	LysM domain-containing protein [Verticillium dahliae VdLs.17] EGY17007	94.59	0	yes	yes	extr 26	0	0	517	24				no	Chloroplast (0.937 | 30-121)	Apoplastic	0.93
Vna8.116	conserved hypothetical protein VDBG_08489 [Verticillium alfalfae VaMs.102]	99.21	0	yes	yes	extr 11, plas 3, golg 3, mito 2, cyto 2, pero 2, E.R. 2, cyto_mito 2, cyto_pero 2	0	0	252	2				no		Non-apoplastic	0.87
Vna8.117	pectin lyase VDBG_08488 [Verticillium alfalfae VaMs.102]	95.36	0	yes	yes	extr 27	0	0	370	3				no		Apoplastic	0.84
Vna8.118	predicted protein VDBG_08487 [Verticillium alfalfae VaMs.102]	99.68	0	yes	yes	extr 17, golg 3, plas 2, vacu 2, mito 1, cyto 1, E.R. 1, cyto_mito 1	0	0	629	21				no		Non-apoplastic	0.86
Vna8.119	hypothetical protein BN1708_002931 [Verticillium longisporum]	100	0	yes	yes	extr 11, mito 6, cyto 3, pero 3, cyto_pero 3	0	0	311	3				no		Non-apoplastic	0.82
Vna8.127	choline dehydrogenase VDBG_08476 [Verticillium alfalfae VaMs.102]	97.12	0	yes	yes	extr 27	0	0	620	1				no		Non-apoplastic	0.56
Vna8.129	beta-glucosidase VDBG_08474 [Verticillium alfalfae VaMs.102]	99.51	0	yes	yes	extr 27	0	0	816	7				no		Non-apoplastic	0.5
Vna8.130	hypothetical protein BN1708_007473, partial [Verticillium longisporum]	85.71	3e-94	yes	yes	extr 26	0	0	217	14				no		Apoplastic	0.89
Vna8.133	hypothetical protein BN1708_007470 [Verticillium longisporum]	52.5	3e-19	yes	yes	extr 14, cyto 9.5, cyto_nucl 5.5	0	0	115	8				no		Apoplastic	0.62
Vna8.145	hypothetical protein BN1708_007457 [Verticillium longisporum]	57.59	1e-162	yes	yes	extr 26	0	0	410	10				no		Apoplastic	0.6
Vna8.156	predicted protein VDBG_08443 [Verticillium alfalfae VaMs.102]	96.81	0	yes	yes	extr 17, mito 5, cyto 2, pero 1, E.R. 1, vacu 1	0	0	439	12				no		Non-apoplastic	0.91
Vna8.159	cell wall glycosyl hydrolase YteR [Verticillium dahliae VdLs.17] EGY16941	99.28	0	yes	yes	extr 18, E.R. 4, golg 2, mito 1, pero 1, vacu 1	0	0	415	1				no		Non-apoplastic	0.62
Vna8.163	subtilisin-like serine protease [Verticillium dahliae]	96.32	0	yes	yes	extr 25	0	0	902	3				no		Apoplastic	0.56
Vna8.164	hypothetical protein BN1708_016732 [Verticillium longisporum]	73.54	0	yes	yes	extr 27	0	0	440	12				yes		Apoplastic	0.84
Vna8.165	polygalacturonase-2 VDBG_08432 [Verticillium alfalfae VaMs.102]	97.79	0	yes	yes	extr 25	0	0	408	16				yes	Chloroplast (0.825 | 111-132)	Apoplastic	0.92
Vna8.167	hypothetical protein BN1723_010427 [Verticillium longisporum]	95.14	0	yes	yes	extr 23, mito 1, cyto 1, pero 1, vacu 1, cyto_mito 1, cyto_pero 1	0	0	370	9				no		Apoplastic	0.58
Vna8.175	conserved hypothetical protein VDBG_08422 [Verticillium alfalfae VaMs.102]	98.45	1e-139	yes	yes	extr 18, cyto 3, E.R. 3, golg 2, cyto_pero 2	0	0	194	6				no	Chloroplast (0.93 | 51-85)	Non-apoplastic	0.64
Vna8.188	hypothetical protein BN1723_006002 [Verticillium longisporum]	92.75	0	yes	yes	extr 25	0	0	535	8				no		Non-apoplastic	0.6
Vna8.190	pectate lyase B VDBG_08404 [Verticillium alfalfae VaMs.102]	99.68	0	yes	yes	extr 27	0	0	314	6	1.96752	3.66322e-07	9.27715e-06	yes		Apoplastic	0.76
Vna8.199	hypothetical protein VDAG_10525 [Verticillium dahliae VdLs.17]	62.79	8e-85	yes	yes	extr 26	0	0	214	10				no		Apoplastic	0.68
Vna8.208	lipase VDBG_08386 [Verticillium alfalfae VaMs.102]	97.64	0	yes	yes	extr 23, mito 2	0	0	560	8				no		Non-apoplastic	0.66
Vna8.213	lectin VDBG_08379 [Verticillium alfalfae VaMs.102]	96.75	0	yes	yes	extr 24, mito 2	0	0	400	50				no		Apoplastic	0.9
Vna8.231	predicted protein VDBG_08359 [Verticillium alfalfae VaMs.102]	98.65	4e-154	yes	yes	extr 25	0	0	222	10				no		Apoplastic	0.76
Vna8.261	hypothetical protein BN1723_016536, partial [Verticillium longisporum]	95.51	0	yes	yes	extr 17, pero 4, cyto_nucl 2, vacu 2, nucl 1.5, cyto 1.5	0	0	547	4				yes		Non-apoplastic	0.62
Vna8.297	hypothetical protein BN1723_013973 [Verticillium longisporum]	64.1	0	yes	yes	extr 24, cyto 2	0	0	2347	17				no		Apoplastic	0.81
Vna8.298	hypothetical protein BN1723_000996, partial [Verticillium longisporum]	68.6	3e-167	yes	yes	mito 14, extr 8, cyto 5	0	0	358	10				no		Apoplastic	0.63
Vna8.348	hypothetical protein BN1708_008563 [Verticillium longisporum]	90.17	0	yes	yes	extr 18, cyto 5.5, cyto_nucl 3.5, mito 2	0	0	700	8				no		Non-apoplastic	0.52
Vna8.355	septation protein SUN4 VDBG_05859 [Verticillium alfalfae VaMs.102]	99.55	0	yes	yes	extr 18, mito 5, cyto 4	0	0	442	11				no		Apoplastic	0.65
Vna8.371	periplasmic trehalase VDBG_05876 [Verticillium alfalfae VaMs.102]	99.56	0	yes	yes	extr 16, mito 3, nucl 2, pero 2, vacu 2, cyto_mito 2	0	0	682	6	1.53712	6.04901e-10	2.4809e-08	no		Non-apoplastic	0.74
Vna8.382	hypothetical protein BN1708_011076 [Verticillium longisporum]	98.45	4e-87	yes	yes	extr 16, E.R. 5, plas 3, mito 2	1	0	129	4				no		Non-apoplastic	0.9
Vna8.395	hypothetical protein BN1708_013834 [Verticillium longisporum]	86.11	0	yes	yes	extr 24, E.R. 2	1	1	402	4				no		Non-apoplastic	0.54
Vna8.411	alpha/beta hydrolase [Verticillium dahliae VdLs.17] EGY21644	85.63	0	yes	yes	extr 19, cyto 3.5, cyto_nucl 2.5, mito 2	0	0	341	4				yes		Non-apoplastic	0.61
Vna8.427	hypothetical protein BN1708_012588 [Verticillium longisporum]	96.15	0	yes	yes	extr 19, mito 4, cyto 3.5	0	0	1422	40	2.15652	7.2294e-10	2.91345e-08	no		Non-apoplastic	0.88
Vna8.430	hypothetical protein BN1708_014120 [Verticillium longisporum]	91.74	0	yes	yes	extr 24, cyto 2	0	0	1494	29				no		Apoplastic	0.69
Vna8.440	hypothetical protein BN1723_006923, partial [Verticillium longisporum]	42.86	2e-10	yes	yes	extr 15, mito 4, cyto 2, pero 2, E.R. 2, mito_nucl 2, cyto_pero 2	0	1	188	2				no		Apoplastic	0.69
Vna8.446	cutinase [Verticillium dahliae VdLs.17] EGY21677	81.78	9e-134	yes	yes	extr 18, mito 7	0	0	247	4				no		Apoplastic	0.64
Vna8.447	predicted protein VDBG_05958 [Verticillium alfalfae VaMs.102]	78.6	9e-117	yes	yes	extr 22, plas 2, pero 2	0	0	229	17				no		Apoplastic	0.67
Vna8.455	lipase [Verticillium dahliae VdLs.17] EGY21687	65.96	0	yes	yes	extr 22, E.R. 4	0	0	430	11				no		Non-apoplastic	0.86
Vna8.512	predicted protein VDBG_06029 [Verticillium alfalfae VaMs.102]	96.15	0	yes	yes	mito 10.5, cyto_mito 9, extr 8, cyto 6.5	0	0	260	5				no		Non-apoplastic	0.95
Vna8.524	conserved hypothetical protein VDBG_06041 [Verticillium alfalfae VaMs.102]	98.8	4e-109	yes	yes	extr 24, mito 1, plas 1, vacu 1	0	0	166	10				no		Apoplastic	0.92
Vna8.540	predicted protein VDBG_06061 [Verticillium alfalfae VaMs.102]	95.73	8e-113	yes	yes	extr 27	1	0	164	10				no		Apoplastic	0.61
Vna8.550	triacylglycerol lipase FGL4 VDBG_06076 [Verticillium alfalfae VaMs.102]	98.21	0	yes	yes	extr 21, mito 3, pero 2	0	0	559	7				no		Apoplastic	0.6
Vna8.596	60S acidic ribosomal protein P2 VDBG_06125 [Verticillium alfalfae VaMs.102]	99.09	4e-67	yes	yes	extr 10, cyto 8.5, mito 6, cyto_nucl 5.5	0	0	110	0				no		Non-apoplastic	0.69
Vna8.599	hypothetical protein BN1723_010278 [Verticillium longisporum]	100	1e-180	yes	yes	mito 7.5, cyto_mito 7.5, cyto 6.5, nucl 4, extr 4, pero 3	0	0	466	4				no		Non-apoplastic	0.92
Vna8.607	aspartic protease VDBG_06140 [Verticillium alfalfae VaMs.102]	96.96	0	yes	yes	extr 25	0	0	427	6	1.40538	6.64529e-10	2.70154e-08	no		Apoplastic	0.62
Vna8.621	hypothetical protein BN1708_006704, partial [Verticillium longisporum]	-	-	yes	yes	extr 19, mito 2, plas 2, E.R. 2	0	0	140	0				no		Non-apoplastic	0.77
Vna8.625	hypothetical protein BN1708_006699 [Verticillium longisporum]	96.98	0	yes	yes	mito 17.5, cyto_mito 12, cyto 5.5, extr 4	1	0	431	4				no		Non-apoplastic	0.99
Vna8.627	conserved hypothetical protein VDBG_06163 [Verticillium alfalfae VaMs.102]	99.04	4e-143	yes	yes	extr 26	1	0	208	10				no		Apoplastic	0.94
Vna8.637	chitin deacetylase VDBG_06177 [Verticillium alfalfae VaMs.102]	98.59	0	yes	yes	extr 17, nucl 3, cyto 3, cyto_nucl 3	0	0	425	4	1.3507	5.96996e-09	2.11204e-07	no		Non-apoplastic	0.53
Vna8.658	hypothetical protein VDAG_03349 [Verticillium dahliae VdLs.17]	95.02	0	yes	yes	extr 21, cyto 4.5, cyto_nucl 3.5	0	0	562	15				no		Apoplastic	0.85
Vna8.663	hypothetical protein BN1708_009937 [Verticillium longisporum]	95.86	0	yes	yes	extr 27	0	0	338	18				no	Chloroplast (0.995 | 47-69)	Apoplastic	0.95
Vna8.678	glycosyl hydrolase family 43 protein VDBG_06220 [Verticillium alfalfae VaMs.102]	99.11	0	yes	yes	extr 21, golg 3, mito 1, E.R. 1, vacu 1	0	0	448	4				yes		Non-apoplastic	0.52
Vna8.679	predicted protein VDBG_06221 [Verticillium alfalfae VaMs.102]	98.49	0	yes	yes	extr 25	0	0	342	8				no		Apoplastic	0.68
Vna8.681	hypothetical protein BN1708_012437, partial [Verticillium longisporum]	86.67	1e-10	yes	yes	extr 12, cyto 6, mito 5, nucl 3, cyto_pero 3	0	0	220	12				no		Non-apoplastic	0.68
Vna8.686	hypothetical protein VDAG_03382 [Verticillium dahliae VdLs.17]	96.91	3e-52	yes	yes	extr 24, mito 3	0	0	347	2				no	Chloroplast (0.715 | 62-95)	Apoplastic	0.73
Vna8.688	conserved hypothetical protein VDBG_06229 [Verticillium alfalfae VaMs.102]	97.3	1e-87	yes	yes	extr 23, plas 2	0	0	169	5				no	Chloroplast (0.988 | 48-68)	Apoplastic	0.59
Vna8.690	endo-1,4-beta-xylanase Z VDBG_06231 [Verticillium alfalfae VaMs.102]	99.76	0	yes	yes	extr 23, cyto 2	0	0	420	8				yes		Apoplastic	0.81
Vna8.691	hypothetical protein BN1708_009912, partial [Verticillium longisporum]	98.67	1e-41	yes	yes	extr 19, E.R. 4, mito 3	1	0	95	0				no		Non-apoplastic	0.54
Vna8.701	predicted protein VDBG_06242 [Verticillium alfalfae VaMs.102]	97.77	0	yes	yes	extr 22, mito 2, plas 2	1	1	356	6	-3.33693	3.86931e-28	3.65966e-26	no		Apoplastic	0.64
Vna8.705	predicted protein VDBG_06246 [Verticillium alfalfae VaMs.102]	97.01	2e-113	yes	yes	extr 12, mito 7, nucl 4, cyto 4, cyto_nucl 4	0	0	170	10				no		Non-apoplastic	0.58
Vna8.710	hypothetical protein VDAG_03405 [Verticillium dahliae VdLs.17]	88.31	0	yes	yes	extr 21, mito 4	0	0	401	2				no		Non-apoplastic	0.53
Vna8.711	hypothetical protein BN1723_013726 [Verticillium longisporum]	96.2	0	yes	yes	extr 25	0	0	824	8	1.77302	1.01262e-08	3.42553e-07	no		Non-apoplastic	0.52
Vna8.712	hypothetical protein BN1708_010219, partial [Verticillium longisporum]	59.61	3e-108	yes	yes	extr 15, mito 9, cyto 3	0	0	277	5				no		Non-apoplastic	0.55
Vna8.716	hypothetical protein BN1708_002584 [Verticillium longisporum]	96.58	4e-94	yes	yes	extr 15, E.R. 4, golg 3, cyto 2.5, cyto_nucl 2	0	0	234	10				no		Non-apoplastic	0.87
Vna8.724	hypothetical protein BN1708_003221, partial [Verticillium longisporum]	87	2e-42	yes	yes	extr 20, mito 3, E.R. 2	1	1	295	14				no		Non-apoplastic	0.57
Vna8.736	predicted protein VDBG_06287 [Verticillium alfalfae VaMs.102]	97.22	7e-171	yes	yes	cyto 17.5, cyto_nucl 9.5, extr 4, mito 3	0	0	252	2				no	Chloroplast (0.89 | 47-68)	Non-apoplastic	0.8
Vna8.757	thioredoxin VDBG_06310 [Verticillium alfalfae VaMs.102]	98.77	4e-110	yes	yes	extr 22, plas 2, E.R. 2	1	0	162	2				no		Non-apoplastic	0.73
Vna8.766	cutinase-2 VDBG_06321 [Verticillium alfalfae VaMs.102]	99.55	1e-160	yes	yes	extr 17, mito 3, pero 3, nucl 2, cyto 2, cyto_nucl 2	0	0	227	5				no		Apoplastic	0.66
Vna8.776	exoglucanase [Verticillium dahliae VdLs.17] EGY22043	67.95	0	yes	yes	extr 26	0	0	543	24				no		Apoplastic	0.95
Vna8.780	riboflavin aldehyde-forming enzyme VDBG_06337 [Verticillium alfalfae VaMs.102]	97.92	0	yes	yes	extr 26	0	0	288	6				no		Non-apoplastic	0.53
Vna8.781	hypothetical protein BN1708_003153 [Verticillium longisporum]	61.69	4e-86	yes	yes	extr 26	0	0	201	5				no		Apoplastic	0.7
Vna8.786	hypothetical protein BN1708_015308 [Verticillium longisporum]	98.33	0	yes	yes	extr 23, mito 3	0	0	477	5				no		Apoplastic	0.66
Vna8.788	necrosis-and ethylene-inducing protein inducing factor VDBG_06347 [Verticillium alfalfae VaMs.102]	99.65	0	yes	yes	extr 25	1	0	283	7	2.43614	0	0	no		Non-apoplastic	0.81
Vna8.791	cellobiose dehydrogenase VDBG_06351 [Verticillium alfalfae VaMs.102]	92.83	0	yes	yes	extr 25	0	0	767	5				no		Apoplastic	0.9
Vna8.805	conserved hypothetical protein VDBG_06367 [Verticillium alfalfae VaMs.102]	99.14	2e-163	yes	yes	extr 23, mito 4	0	0	233	9				no		Apoplastic	0.85
Vna8.814	alpha-glucuronidase VDBG_06380 [Verticillium alfalfae VaMs.102]	99.41	0	yes	yes	extr 23, vacu 2	0	0	842	2				no		Non-apoplastic	0.58
Vna8.815	glutaminyl-peptide cyclotransferase VDBG_06381 [Verticillium alfalfae VaMs.102]	98.92	0	yes	yes	extr 23, cyto 2	1	0	371	1				no	Chloroplast (0.985 | 50-73)	Non-apoplastic	0.65
Vna8.816	glucoamylase [Verticillium dahliae VdLs.17] EGY22088	91.18	0	yes	yes	extr 27	0	0	635	10				yes		Apoplastic	0.87
Vna8.820	yetA [Verticillium dahliae VdLs.17] EGY22096	92.65	0	yes	yes	extr 22, mito 3	0	0	925	2				no		Non-apoplastic	0.66
Vna8.833	hypothetical protein BN1708_014565 [Verticillium longisporum]	88.24	0	yes	yes	extr 25	0	0	306	5				no		Non-apoplastic	0.75
Vna8.835	alpha-N-arabinofuranosidase VDBG_06403 [Verticillium alfalfae VaMs.102]	97.14	0	yes	yes	extr 21, E.R. 2, golg 2	1	0	490	1				no		Non-apoplastic	0.79
Vna8.836	thymus-specific serine protease VDBG_06405 [Verticillium alfalfae VaMs.102]	98.07	0	yes	yes	extr 27	0	0	414	5				no		Apoplastic	0.73
Vna9.19	endopolygalacturonase VDBG_06437 [Verticillium alfalfae VaMs.102]	99.46	0	yes	yes	extr 23, cyto 2.5, cyto_nucl 2	0	0	370	8	-2.35233	5.7632e-08	1.76301e-06	yes		Apoplastic	0.91
Vna9.21	conserved hypothetical protein VDBG_06439 [Verticillium alfalfae VaMs.102]	98.64	0	yes	yes	extr 27	1	1	588	7				no		Apoplastic	0.81
Vna9.33	conserved hypothetical protein VDBG_06451 [Verticillium alfalfae VaMs.102]	98.33	3e-83	yes	yes	extr 15, E.R. 5, mito 3, plas 3	1	0	120	6				no		Non-apoplastic	0.82
Vna9.47	endonuclease/exonuclease/phosphatase family VDBG_06466 [Verticillium alfalfae VaMs.102]	98.04	0	yes	yes	extr 27	0	0	509	2				no		Non-apoplastic	0.6
Vna9.49	hypothetical protein BN1723_011226 [Verticillium longisporum]	92.77	0	yes	yes	extr 15, mito 5, E.R. 4, golg 2	0	0	444	3				no		Non-apoplastic	0.88
Vna9.57	cell wall protein VDBG_06480 [Verticillium alfalfae VaMs.102]	99.2	2e-135	yes	yes	extr 26	0	1	267	2				no		Apoplastic	0.84
Vna9.65	conserved hypothetical protein VDBG_06489 [Verticillium alfalfae VaMs.102]	89.12	0	yes	yes	extr 16, mito 8, nucl 1, pero 1, E.R. 1	0	0	625	39				no		Apoplastic	0.61
Vna9.68	hypothetical protein BN1723_012410 [Verticillium longisporum]	98.42	3e-120	yes	yes	extr 27	0	0	334	8				no		Apoplastic	0.79
Vna9.69	predicted protein VDBG_06493 [Verticillium alfalfae VaMs.102]	98.5	0	yes	yes	mito 10, plas 7, extr 7, cyto 2	1	1	333	9				no		Non-apoplastic	0.81
Vna9.73	conserved hypothetical protein VDBG_06497 [Verticillium alfalfae VaMs.102]	99.35	0	yes	yes	extr 18, mito 3, cyto 2, mito_nucl 2	0	0	462	38				no		Apoplastic	0.75
Vna9.74	cell wall glycosyl hydrolase YteR [Verticillium dahliae VdLs.17] EGY23598	99.19	0	yes	yes	extr 9, mito 7, cyto 5, pero 4, mito_nucl 4	0	0	388	1	-6.60462	2.9547e-43	3.18455e-41	no		Non-apoplastic	0.71
Vna9.77	hypothetical protein BN1708_003785 [Verticillium longisporum]	59.16	0	yes	yes	extr 22, E.R. 2, mito 1, golg 1, vacu 1	0	0	560	6				no		Non-apoplastic	0.83
Vna9.78	hypothetical protein BN1723_010439 [Verticillium longisporum]	94.33	0	yes	yes	extr 22, mito 5	0	0	597	3				no		Non-apoplastic	0.52
Vna9.81	endo-1,4-beta-xylanase VDBG_06505 [Verticillium alfalfae VaMs.102]	95.09	2e-155	yes	yes	extr 27	0	0	224	3				no		Apoplastic	0.69
Vna9.85	hypothetical protein BN1723_010448, partial [Verticillium longisporum]	79.19	6e-87	yes	yes	extr 26	0	0	343	5				no		Apoplastic	0.62
Vna9.99	hypothetical protein BN1708_003811 [Verticillium longisporum]	88.57	9e-58	yes	yes	extr 24, nucl 2	0	0	274	13				no		Apoplastic	0.8
Vna9.122	hypothetical protein BN1723_009988 [Verticillium longisporum]	99.81	0	yes	yes	extr 18, mito 3, plas 2, golg 2	0	0	687	13				no		Non-apoplastic	0.94
Vna9.126	hypothetical protein BN1708_008253 [Verticillium longisporum]	82.03	0	yes	yes	extr 25, cyto 1.5, cyto_nucl 1.5	0	0	512	4				no	Chloroplast (0.984 | 65-102)	Non-apoplastic	0.55
Vna9.128	hypothetical protein BN1708_008255 [Verticillium longisporum]	89.39	2e-111	yes	yes	extr 27	0	0	198	7				no		Apoplastic	0.78
Vna9.132	carboxypeptidase VDBG_06560 [Verticillium alfalfae VaMs.102]	95.37	0	yes	yes	extr 19, cyto_mito 4, mito 3.5, cyto 3.5	0	0	544	2				no		Non-apoplastic	0.69
Vna9.146	zinc carboxypeptidase A VDBG_06575 [Verticillium alfalfae VaMs.102]	100	0	yes	yes	extr 25, cyto 1.5, cyto_nucl 1.5	0	0	427	5				yes		Non-apoplastic	0.54
Vna9.148	hypothetical protein BN1708_019132, partial [Verticillium longisporum]	53.69	4e-42	yes	yes	extr 27	0	0	146	4				no	Chloroplast (0.865 | 26-76)	Apoplastic	0.81
Vna9.150	conserved hypothetical protein VDBG_06578 [Verticillium alfalfae VaMs.102]	98.24	0	yes	yes	extr 24, cyto 1.5, cyto_nucl 1.5	0	0	1535	40				no		Non-apoplastic	0.57
Vna9.152	hypothetical protein VDAG_05122 [Verticillium dahliae VdLs.17]	94.97	2e-117	yes	yes	extr 21, mito 3, cyto 3, cyto_mito 3	0	0	179	0				no		Non-apoplastic	0.58
Vna9.161	hypothetical protein BN1708_015594 [Verticillium longisporum]	99.09	0	yes	yes	extr 21, cyto 3, mito 2	0	0	329	1				no		Non-apoplastic	0.77
Vna9.162	hypothetical protein BN1708_008791, partial [Verticillium longisporum]	71.59	0	yes	yes	extr 26	0	0	610	11				no		Apoplastic	0.74
Vna9.174	hypothetical protein BN1723_013943 [Verticillium longisporum]	46.27	6e-21	yes	yes	extr 18, E.R. 5, mito 2	0	0	104	4				no		Non-apoplastic	0.59
Vna9.183	hypothetical protein VDAG_04904 [Verticillium dahliae VdLs.17]	55.15	1e-94	yes	yes	extr 8, cyto_nucl 6.833, nucl 6.5, mito 5, cyto 4, cyto_pero 3.499	0	0	277	5				no		Non-apoplastic	0.74
Vna9.190	amidohydrolase family protein VDBG_06601 [Verticillium alfalfae VaMs.102]	84.82	0	yes	yes	extr 26	0	0	494	0				no		Apoplastic	0.59
Vna9.202	dipeptidyl aminopeptidase B [Verticillium dahliae VdLs.17] EGY19063	96.27	0	yes	yes	extr 22, mito 2, pero 1, E.R. 1, vacu 1, cyto_mito 1, mito_nucl 1	0	0	778	1				no		Non-apoplastic	0.7
Vna9.204	hypothetical protein BN1708_008816 [Verticillium longisporum]	98.32	0	yes	yes	extr 12, plas 5, cyto 3, E.R. 3, nucl 1, mito 1, pero 1, golg 1, mito_nucl 1	0	0	1079	4	-2.40589	6.80894e-07	1.63775e-05	no		Non-apoplastic	0.99
Vna9.208	hypothetical protein BN1708_008820 [Verticillium longisporum]	72.24	0	yes	yes	extr 15, golg 3, plas 2, E.R. 2, vacu 2, mito 1, cyto 1, pero 1, cyto_mito 1, cyto_pero 1	0	0	981	5				no		Non-apoplastic	0.97
Vna9.214	conserved hypothetical protein VDBG_07660 [Verticillium alfalfae VaMs.102]	100	8e-134	yes	yes	extr 16, mito 6, cyto 3, mito_nucl 3	0	0	188	3	-15.0862	4.79513e-29	4.6298e-27	no		Apoplastic	0.69
Vna9.215	hypothetical protein BN1708_015652 [Verticillium longisporum]	94.87	0	yes	yes	extr 13, cyto 9.5, cyto_nucl 5.5, mito 4	0	0	585	3				yes		Apoplastic	0.57
Vna9.217	hypothetical protein BN1723_011685 [Verticillium longisporum]	98.62	0	yes	yes	extr 12, cyto 3, plas 3, E.R. 3, mito 2, golg 2, cyto_pero 2	0	0	1026	16	-5.39246	1.13364e-23	1.04037e-21	no		Non-apoplastic	0.99
Vna9.219	conserved hypothetical protein VDBG_07654 [Verticillium alfalfae VaMs.102]	96.69	1e-96	yes	yes	plas 11, extr 7, E.R. 7	1	1	162	4				no	Chloroplast (0.987 | 61-81)	Apoplastic	0.55
Vna9.227	polygalacturonase VDBG_07645 [Verticillium alfalfae VaMs.102]	99.77	0	yes	yes	extr 26	0	0	427	10				yes		Apoplastic	0.8
Vna9.230	conserved hypothetical protein VDBG_07642 [Verticillium alfalfae VaMs.102]	97.42	2e-159	yes	yes	extr 26	0	0	254	3				yes		Non-apoplastic	0.63
Vna9.245	hypothetical protein BN1708_004764 [Verticillium longisporum]	59.97	0	yes	yes	extr 24, mito 2	0	0	598	10				yes		Apoplastic	0.81
Vna9.246	hypothetical protein BN1708_004761, partial [Verticillium longisporum]	97.18	2e-143	yes	yes	extr 22, E.R. 2, mito 1, pero 1, golg 1	0	0	213	4	1.64456	6.10161e-09	2.15041e-07	no		Non-apoplastic	0.63
Vna9.268	predicted protein VDBG_07597 [Verticillium alfalfae VaMs.102]	99.28	4e-94	yes	yes	extr 23, cyto 3	0	0	139	3				no		Apoplastic	0.8
Vna9.269	salicylate hydroxylase VDBG_07596 [Verticillium alfalfae VaMs.102]	92.89	0	yes	yes	extr 12, plas 5, mito 4, pero 2, E.R. 2, cyto_mito 2, mito_nucl 2	0	0	403	3				no		Non-apoplastic	0.99
Vna9.285	carboxypeptidase A VDBG_07578 [Verticillium alfalfae VaMs.102]	98.73	0	yes	yes	extr 14, E.R. 5, plas 3, golg 2, mito 1, pero 1, vacu 1	1	0	474	4				no		Non-apoplastic	0.78
Vna9.293	arabinogalactan endo-1,4-beta-galactosidase [Verticillium dahliae VdLs.17] EGY18954	98.85	0	yes	yes	extr 26	0	0	349	2				no		Apoplastic	0.71
Vna9.294	hypothetical protein BN1723_014304 [Verticillium longisporum]	95.94	0	yes	yes	extr 26	0	0	838	4				no		Apoplastic	0.89
Vna9.299	beta-lactamase family protein [Verticillium dahliae VdLs.17] EGY18947	88.6	0	yes	yes	extr 26	0	0	544	5				no		Non-apoplastic	0.7
Vna9.302	cutinase-2 VDBG_07557 [Verticillium alfalfae VaMs.102]	98.66	1e-155	yes	yes	extr 16, mito 9	0	0	224	4				no		Non-apoplastic	0.51
Vna9.305	conserved hypothetical protein VDBG_07555 [Verticillium alfalfae VaMs.102]	100	8e-111	yes	yes	extr 10, mito 9, cyto 3, nucl 2, vacu 2	0	0	166	1				no		Apoplastic	0.59
Vna9.306	predicted protein VDBG_07554 [Verticillium alfalfae VaMs.102]	98.17	3e-149	yes	yes	extr 26	1	1	219	6				no		Apoplastic	0.81
Vna9.307	hypothetical protein VDAG_09273 [Verticillium dahliae VdLs.17]	98.98	3e-61	yes	yes	mito 8, extr 5, cyto 4, plas 4, E.R. 3, cyto_pero 3	0	0	145	5				no		Non-apoplastic	0.74
Vna9.328	hypothetical protein BN1708_005999 [Verticillium longisporum]	96.25	0	yes	yes	extr 19, E.R. 4, vacu 2	0	0	464	1				no		Non-apoplastic	0.9
Vna9.330	hypothetical protein BN1708_002437 [Verticillium longisporum]	87.15	0	yes	yes	extr 26	0	0	397	1				no		Apoplastic	0.82
Vna9.331	hypothetical protein BN1708_005997 [Verticillium longisporum]	71.88	3e-97	yes	yes	extr 21, mito 3, cyto 1.5, cyto_nucl 1.5	0	0	223	2				no		Non-apoplastic	0.56
Vna9.332	hypothetical protein BN1723_008860 [Verticillium longisporum]	97.44	2e-107	yes	yes	extr 23, E.R. 2	0	0	282	7				no		Non-apoplastic	0.54
Vna9.341	mannan endo-1,6-alpha-mannosidase DCW1 [Verticillium dahliae VdLs.17] EGY18904	98.55	0	yes	yes	extr 24, mito 1, E.R. 1, golg 1	1	1	462	9				no		Non-apoplastic	0.5
Vna9.355	small s protein VDBG_07506 [Verticillium alfalfae VaMs.102]	96.81	0	yes	yes	cyto 7.5, cyto_nucl 7, nucl 5.5, mito 4, pero 4, extr 3	0	0	1033	9				no		Non-apoplastic	0.99
Vna9.360	Mcg1p [Verticillium dahliae VdLs.17] EGY20250	43.43	2e-93	yes	yes	mito 10, extr 10, cyto 5	0	0	413	9				no	Chloroplast (0.98 | 27-51)	Non-apoplastic	0.75
Vna9.369	hypothetical protein BN1708_009140 [Verticillium longisporum]	93.84	0	yes	yes	extr 26	0	0	910	5				no		Apoplastic	0.55
Vna9.385	chitin deacetylase VDBG_07473 [Verticillium alfalfae VaMs.102]	99.6	0	yes	yes	extr 21, plas 2, E.R. 2	0	0	251	5				no		Non-apoplastic	0.59
Vna9.389	hypothetical protein BN1723_005497, partial [Verticillium longisporum]	98.83	0	yes	yes	extr 26	1	0	257	5				no		Apoplastic	0.77
Vna9.392	conserved hypothetical protein VDBG_07464 [Verticillium alfalfae VaMs.102]	95.85	0	yes	yes	extr 27	0	0	1442	13				no		Apoplastic	0.86
Vna9.394	aminopeptidase Y VDBG_07462 [Verticillium alfalfae VaMs.102]	99.8	0	yes	yes	extr 18, cyto 4, mito 2, vacu 2, cyto_pero 2	0	0	493	6				no		Non-apoplastic	0.67
Vna9.426	hypothetical protein VDAG_02343 [Verticillium dahliae VdLs.17]	97.92	1e-154	yes	yes	extr 24, mito 1, cyto 1, pero 1, cyto_mito 1, cyto_pero 1	0	0	386	5				no		Apoplastic	0.57
Vna9.440	DnaJ and TPR domain-containing protein [Verticillium dahliae VdLs.17] EGY19094	87.4	0	yes	yes	cyto 9.5, cyto_nucl 8.5, nucl 6.5, mito 6, extr 3	0	0	522	6				no		Non-apoplastic	0.99
Vna9.489	hypothetical protein BN1708_007393 [Verticillium longisporum]	50.82	3e-08	yes	yes	mito 14, extr 8, nucl 3.5, cyto_nucl 3	0	0	65	0				no		Apoplastic	0.61
Vna9.504	LysM domain-containing protein VDBG_09766 [Verticillium alfalfae VaMs.102]	85.1	0	yes	yes	extr 27	0	0	510	24				no		Apoplastic	0.95
Vna9.505	conserved hypothetical protein VDBG_09767 [Verticillium alfalfae VaMs.102]	91.19	4e-158	yes	yes	extr 15, plas 10	1	1	261	12				no		Apoplastic	0.7
Vna9.506	hypothetical protein V490_04414 [Pseudogymnoascus sp. VKM F-3557]	71.26	0	yes	yes	extr 14, mito 4, nucl 2.5, cyto_nucl 2.5, plas 2, pero 2	0	0	1463	38				no		Non-apoplastic	0.69
Vna9.508	hypothetical protein BN1708_000680 [Verticillium longisporum]	49.65	1e-83	yes	yes	extr 22, mito 3	0	0	268	13				no	Chloroplast (0.839 | 29-49)	Apoplastic	0.8
Vna9.509	hypothetical protein VDAG_07385 [Verticillium dahliae VdLs.17]	38.03	5e-60	yes	yes	extr 12, E.R. 5, golg 3, mito 2, vacu 2, nucl 1, plas 1, pero 1, cyto_mito 1	0	0	417	6				no		Non-apoplastic	0.83
Vna9.510	class V chitinase Chi100 [Aspergillus fischeri NRRL 181]	60.12	0	yes	yes	extr 26	0	0	1403	43				no		Apoplastic	0.63
Vna9.512	hypothetical protein BN1708_013074 [Verticillium longisporum]	93.65	0	yes	yes	extr 21, plas 2, mito 1, pero 1, E.R. 1, vacu 1	0	0	2699	344				no		Apoplastic	0.91
Vna9.514	hypothetical protein BN1708_013076 [Verticillium longisporum]	98.1	3e-65	yes	yes	plas 13, mito 3, golg 3, nucl 2, extr 2, E.R. 2, cyto_mito 2	1	1	289	1				no		Non-apoplastic	0.94
Vna9.515	predicted protein VDBG_09772 [Verticillium alfalfae VaMs.102]	98.36	5e-177	yes	yes	extr 22, golg 2, mito 1, E.R. 1, vacu 1	0	0	244	10				no		Apoplastic	0.71
Vna9.517	hypothetical protein BN1708_011765 [Verticillium longisporum]	85.71	3e-175	yes	yes	extr 26	0	0	301	7				no		Apoplastic	0.69
Vna9.526	hypothetical protein BN1708_013087, partial [Verticillium longisporum]	93.19	0	yes	yes	extr 19, mito 4, cyto 2, pero 2, mito_nucl 2, cyto_pero 2	0	0	444	18				no		Apoplastic	0.69
Vna9.532	pectate lyase D VDBG_09789 [Verticillium alfalfae VaMs.102]	100	1e-167	yes	yes	extr 17, E.R. 3, golg 3, mito 2, vacu 2	0	0	231	14				no		Apoplastic	0.69
Vna9.535	FAD binding domain-containing protein VDBG_09792 [Verticillium alfalfae VaMs.102]	96.69	0	yes	yes	extr 27	0	0	507	5				no	Chloroplast (0.947 | 65-110)	Non-apoplastic	0.53
Vna9.536	conserved hypothetical protein VDBG_09793 [Verticillium alfalfae VaMs.102]	97.64	0	yes	yes	extr 23, mito 1, cyto 1, pero 1, golg 1, cyto_mito 1, cyto_pero 1	0	0	381	6				no		Non-apoplastic	0.71
Vna9.543	hypothetical protein BN1708_003736 [Verticillium longisporum]	98.77	1e-171	yes	yes	extr 22, cyto 3	0	0	243	10				no		Apoplastic	0.9
Vna9.556	oxidoreductase [Verticillium dahliae VdLs.17] EGY19215	88.1	2e-172	yes	yes	extr 21, cyto 3, cyto_nucl 2.333, cyto_mito 2.333	0	0	294	4				no		Non-apoplastic	0.86
Vna9.561	lysozyme VDBG_09821 [Verticillium alfalfae VaMs.102]	98.4	2e-130	yes	yes	extr 25	0	0	187	6				no		Apoplastic	0.63
Vna10.55	hypothetical protein BN1708_014821 [Verticillium longisporum]	98.14	0	yes	yes	nucl 8.5, cyto_nucl 8, cyto 6.5, extr 6, mito 3	0	0	1666	7				no		Non-apoplastic	0.98
Vna10.61	malate dehydrogenase VDBG_09369 [Verticillium alfalfae VaMs.102]	99.28	0	yes	yes	extr 19, mito 5, pero 2	0	0	276	5				no		Non-apoplastic	0.76
Vna10.75	predicted protein VDBG_09386 [Verticillium alfalfae VaMs.102]	83.21	1e-75	yes	yes	E.R. 7, extr 5, golg 5, nucl 4, cyto 2, vacu 2	0	0	286	5				no		Non-apoplastic	0.92
Vna10.76	predicted protein VDBG_09387 [Verticillium alfalfae VaMs.102]	87.07	9e-58	yes	yes	extr 7, E.R. 7, cyto 3.5, cyto_nucl 3, mito 2, plas 2, golg 2, nucl 1.5	0	0	124	3				no		Non-apoplastic	0.99
Vna10.90	bacterial alpha-L-rhamnosidase domain-containing protein VDBG_09404 [Verticillium alfalfae VaMs.102]	98.84	0	yes	yes	extr 22, mito 3, cyto 1.5, cyto_nucl 1.5	0	0	688	5				no		Non-apoplastic	0.54
Vna10.147	necrosis-and ethylene-inducing protein and ethylene inducing peptide VDBG_09464 [Verticillium alfalfae VaMs.102]	97.42	2e-169	yes	yes	extr 25	0	0	233	3				no		Apoplastic	0.71
Vna10.150	conserved hypothetical protein VDBG_09468 [Verticillium alfalfae VaMs.102]	98.29	0	yes	yes	extr 26	0	0	468	1				no		Non-apoplastic	0.52
Vna10.151	predicted protein VDBG_09469 [Verticillium alfalfae VaMs.102]	99.35	3e-105	yes	yes	extr 17, nucl 3.5, mito 3, cyto_nucl 3, vacu 2	0	0	153	8				no		Apoplastic	0.68
Vna10.163	pectate lyase B VDBG_09483 [Verticillium alfalfae VaMs.102]	100	0	yes	yes	extr 22, cyto 3	0	0	333	2				no		Apoplastic	0.83
Vna10.167	predicted protein VDBG_09487 [Verticillium alfalfae VaMs.102]	95.79	9e-50	yes	yes	extr 14, E.R. 6, cyto 3, vacu 2, cyto_pero 2	0	0	95	2				no		Non-apoplastic	0.52
Vna10.180	hypothetical protein BN1708_000878 [Verticillium longisporum]	97.08	0	yes	yes	extr 14, mito 8, cyto 5	0	0	468	4				no		Apoplastic	0.63
Vna10.187	endo-1,4-beta-xylanase VDBG_09510 [Verticillium alfalfae VaMs.102]	98.2	0	yes	yes	extr 22, cyto 4	0	0	334	2				yes		Non-apoplastic	0.54
Vna10.197	hypothetical protein BN1708_000866 [Verticillium longisporum]	99.47	0	yes	yes	extr 22, mito 4	0	0	414	2				no		Non-apoplastic	0.57
Vna10.198	hypothetical protein BN1708_010392 [Verticillium longisporum]	98.64	0	yes	yes	extr 27	0	0	403	5				yes		Apoplastic	0.7
Vna10.201	hypothetical protein VDAG_04758 [Verticillium dahliae VdLs.17]	81.27	2e-138	yes	yes	extr 26	0	0	213	3	-5.4977	6.06282e-12	3.1378e-10	no		Apoplastic	0.69
Vna10.204	hypothetical protein BN1708_010964 [Verticillium longisporum]	98.28	0	yes	yes	extr 26	0	0	910	4				no		Non-apoplastic	0.75
Vna10.205	hypothetical protein BN1708_010965 [Verticillium longisporum]	98.82	0	yes	yes	extr 18, mito 3, nucl 2, vacu 2, cyto_mito 2	0	0	422	6	-5.93668	2.89304e-07	7.49038e-06	yes		Non-apoplastic	0.74
Vna10.218	hypothetical protein BN1708_010989 [Verticillium longisporum]	88.36	4e-174	yes	yes	extr 15, mito 4, vacu 3, cyto_mito 3	0	0	275	1				no		Non-apoplastic	0.61
Vna10.234	cellulose-growth-specific protein VDBG_09562 [Verticillium alfalfae VaMs.102]	94.39	0	yes	yes	extr 26	0	0	321	8				no		Apoplastic	0.81
Vna10.236	hypothetical protein BN1708_011226 [Verticillium longisporum]	74.18	0	yes	yes	extr 18, cyto 2.5, mito 2, cyto_nucl 2, vacu 2	1	1	433	5				no		Non-apoplastic	0.66
Vna10.237	hypothetical protein BN1708_015152 [Verticillium longisporum]	94.67	0	yes	yes	extr 21, mito 2, plas 2	0	0	544	4				no		Non-apoplastic	0.71
Vna10.240	conserved hypothetical protein VDBG_09568 [Verticillium alfalfae VaMs.102]	98.43	0	yes	yes	nucl 8, mito 7.5, cyto_mito 7, cyto 5.5, extr 4	0	0	1038	6				no		Non-apoplastic	0.94
Vna10.241	hypothetical protein BN1708_011214 [Verticillium longisporum]	61.78	0	yes	yes	extr 19, plas 2, E.R. 2, golg 2	1	0	1015	2				no		Non-apoplastic	0.86
Vna10.247	hypothetical protein BN1723_009608 [Verticillium longisporum]	60.84	2e-61	yes	yes	extr 27	0	0	195	2				no		Apoplastic	0.64
Vna10.261	peroxidase/catalase VDBG_09593 [Verticillium alfalfae VaMs.102]	99.61	0	yes	yes	extr 24, mito 2	0	0	772	5				yes		Non-apoplastic	0.51
Vna10.262	acetylesterase VDBG_09594 [Verticillium alfalfae VaMs.102]	98.8	1e-175	yes	yes	extr 21, cyto 3, mito 2, cyto_nucl 2	0	0	249	0	-3.65166	1.21364e-07	3.41922e-06	yes		Apoplastic	0.55
Vna10.263	PRY1 VDBG_09595 [Verticillium alfalfae VaMs.102]	98.97	1e-139	yes	yes	extr 15, mito 10	0	0	198	5				no		Apoplastic	0.7
Vna10.269	necrosis-and ethylene-inducing protein-inducing protein VDBG_09602 [Verticillium alfalfae VaMs.102]	98.56	0	yes	yes	extr 24, vacu 2	0	0	277	5				no		Non-apoplastic	0.72
Vna10.272	galactose oxidase VDBG_09605 [Verticillium alfalfae VaMs.102]	97.55	0	yes	yes	extr 23, cyto 2	0	0	734	17				no		Apoplastic	0.64
Vna10.278	alpha-N-arabinofuranosidase A [Verticillium dahliae VdLs.17] EGY18580	93.29	0	yes	yes	extr 26	0	0	656	2				no		Non-apoplastic	0.62
Vna10.280	hypothetical protein BN1708_006137 [Verticillium longisporum]	88.39	0	yes	yes	extr 25	1	1	465	8				no		Apoplastic	0.56
Vna10.309	conserved hypothetical protein VDBG_09642 [Verticillium alfalfae VaMs.102]	99.67	0	yes	yes	extr 25	0	0	307	6				no		Apoplastic	0.86
Vna10.313	bacterial leucyl aminopeptidase VDBG_09646 [Verticillium alfalfae VaMs.102]	96.6	0	yes	yes	extr 23, mito 1, cyto 1, E.R. 1, vacu 1, cyto_mito 1	0	0	353	1				no		Non-apoplastic	0.83
Vna10.319	hypothetical protein BN1723_003773, partial [Verticillium longisporum]	99.35	0	yes	yes	extr 24, mito 2	0	0	535	4				yes	Chloroplast (0.998 | 40-62)	Apoplastic	0.78
Vna10.324	hypothetical protein BN1708_000847 [Verticillium longisporum]	59.33	0	yes	yes	extr 20, mito 6	0	0	672	9	1.44513	5.50523e-08	1.68967e-06	no		Apoplastic	0.87
Vna10.326	spherulin-1A VDBG_09662 [Verticillium alfalfae VaMs.102]	81.44	2e-45	yes	yes	extr 24, mito 1, E.R. 1, golg 1	0	0	128	4				no		Non-apoplastic	0.62
VnaUn.4	vesicular integral-membrane protein VIP36 VDBG_08815 [Verticillium alfalfae VaMs.102]	100	0	yes	yes	extr 22, golg 2, plas 1, E.R. 1, vacu 1	1	1	320	2				no		Non-apoplastic	0.63
VnaUn.10	hypothetical protein VDBG_08821 [Verticillium alfalfae VaMs.102]	98.85	4e-105	yes	yes	extr 27	0	0	174	0				no		Apoplastic	0.74
VnaUn.80	conserved hypothetical protein VDBG_07835 [Verticillium alfalfae VaMs.102]	98.19	0	yes	yes	extr 25	0	0	393	4				no		Apoplastic	0.56
VnaUn.100	hypothetical protein BN1708_006960 [Verticillium longisporum]	91.48	0	yes	yes	extr 11, E.R. 6, golg 4, mito 3, vacu 3	1	0	909	184				no		Non-apoplastic	0.51
VnaUn.101	pectate lyase L [Verticillium dahliae VdLs.17] EGY16186	98.5	0	yes	yes	extr 26	0	0	399	1	-3.12068	2.68766e-15	1.97713e-13	no		Apoplastic	0.68
VnaUn.103	hypothetical protein VDAG_07353 [Verticillium dahliae VdLs.17]	98.85	3e-117	yes	yes	plas 14, E.R. 6, extr 4, mito 2	1	1	442	1				no		Non-apoplastic	0.54
VnaUn.114	conserved hypothetical protein VDBG_09208 [Verticillium alfalfae VaMs.102]	98.8	2e-114	yes	yes	extr 16, mito 4, plas 4, E.R. 2, cyto_mito 2, mito_nucl 2	0	0	166	1				no		Non-apoplastic	0.61
VnaUn.116	hypothetical protein BN1708_016216, partial [Verticillium longisporum]	50.81	0	yes	yes	extr 22, mito 3	0	0	923	4	-2.8668	1.70217e-07	4.59982e-06	no		Non-apoplastic	0.58
VnaUn.119	predicted protein VDBG_09216 [Verticillium alfalfae VaMs.102]	88.03	7e-130	yes	yes	cyto 6.5, cyto_nucl 6, nucl 4.5, mito 4, extr 4, vacu 4, E.R. 3	0	0	368	6				no		Non-apoplastic	0.69
VnaUn.121	hypothetical protein BN1708_012113 [Verticillium longisporum]	96.61	0	yes	yes	extr 26	0	0	902	3				no		Non-apoplastic	0.52
VnaUn.125	hypothetical protein BN1708_003714 [Verticillium longisporum]	96.23	0	yes	yes	extr 17, plas 7, pero 2	0	1	481	14				no		Apoplastic	0.67
VnaUn.134	endoplasmic reticulum mannosyl-oligosaccharide 1,2-alpha-mannosidase VDBG_09835 [Verticillium alfalfae VaMs.102]	99.65	0	yes	yes	extr 12, plas 7, E.R. 3, golg 3	1	0	566	6				no	Chloroplast (0.992 | 36-59)	Non-apoplastic	0.9
VnaUn.138	conserved hypothetical protein VDBG_09840 [Verticillium alfalfae VaMs.102]	97.94	0	yes	yes	extr 25	0	0	486	2				no		Apoplastic	0.68
VnaUn.140	GMC oxidoreductase [Colletotrichum graminicola M1.001]	50.78	5e-82	yes	yes	extr 22, cyto 3	0	0	432	2	-1.80359	9.45437e-10	3.71324e-08	no		Apoplastic	0.83
VnaUn.141	choline dehydrogenase VDBG_09843 [Verticillium alfalfae VaMs.102]	99.06	0	yes	yes	extr 26	0	0	639	4				no		Non-apoplastic	0.57
VnaUn.143	beta-hexosaminidase beta chain [Verticillium dahliae VdLs.17] EGY23046	69.68	0	yes	yes	extr 19, cyto 3.5, cyto_nucl 3, mito 2	0	0	609	7				no		Non-apoplastic	0.83
VnaUn.190	hypothetical protein BN1708_000644 [Verticillium longisporum]	84.31	0	yes	yes	extr 23, vacu 2	0	0	580	9				no		Apoplastic	0.65
VnaUn.206	hypothetical protein BN1723_009397, partial [Verticillium longisporum]	49.16	2e-77	yes	yes	extr 12, cyto 8, mito 5	0	0	284	6				no		Non-apoplastic	0.52
VnaUn.210	hypothetical protein VDAG_02988 [Verticillium dahliae VdLs.17]	27.91	9e-40	yes	yes	nucl 9, cyto 8, mito 3, extr 3, pero 2, E.R. 2	0	0	489	5				no		Non-apoplastic	0.97
VnaUn.211	glycosyl hydrolase [Verticillium dahliae VdLs.17] EGY21462	77.64	0	yes	yes	extr 25	0	1	805	6				no		Apoplastic	0.66
VnaUn.214	conserved hypothetical protein VDBG_02503 [Verticillium alfalfae VaMs.102]	99.25	0	yes	yes	extr 25	0	0	266	2				no		Non-apoplastic	0.53
VnaUn.216	cell wall protein PhiA VDBG_02501 [Verticillium alfalfae VaMs.102]	99.48	3e-135	yes	yes	extr 26	0	0	193	5				yes	Chloroplast (0.891 | 38-78)	Apoplastic	0.79
VnaUn.218	sucrose-6-phosphate hydrolase VDBG_02499 [Verticillium alfalfae VaMs.102]	98.65	0	yes	yes	extr 25	0	0	679	5	-8.3242	4.53929e-10	1.87833e-08	no		Non-apoplastic	0.53
VnaUn.223	neutral protease VDBG_02494 [Verticillium alfalfae VaMs.102]	92.02	0	yes	yes	extr 20, mito 4, cyto 2, mito_nucl 2	0	0	328	6				no		Apoplastic	0.57
VnaUn.228	hypothetical protein BN1708_006541 [Verticillium longisporum]	95.14	5e-169	yes	yes	extr 22, mito 2, pero 1, E.R. 1, vacu 1, cyto_mito 1, mito_nucl 1	0	0	319	4				no		Apoplastic	0.59
VnaUn.262	conserved hypothetical protein VDBG_05827 [Verticillium alfalfae VaMs.102]	92.86	2e-89	yes	yes	extr 25	0	0	140	1				no		Apoplastic	0.55
VnaUn.273	carbonic anhydrase VDBG_08877 [Verticillium alfalfae VaMs.102]	99.26	0	yes	yes	extr 24, mito 2	0	0	271	4				no		Apoplastic	0.71
VnaUn.279	hypothetical protein VDAG_04921 [Verticillium dahliae VdLs.17]	44.59	1e-11	yes	yes	extr 19, cyto 5, mito 2	0	0	92	0				no		Apoplastic	0.62
VnaUn.287	hypothetical protein BN1708_006953 [Verticillium longisporum]	93.67	1e-153	yes	yes	extr 24, mito 1, plas 1, E.R. 1	0	0	237	4				no		Non-apoplastic	0.54
VnaUn.291	L-amino-acid oxidase VDBG_09183 [Verticillium alfalfae VaMs.102]	99.56	0	yes	yes	extr 12, plas 6, mito 3, cyto 3, cyto_mito 3	0	0	687	6				no		Non-apoplastic	0.94
VnaUn.334	translation initiation inhibitor VDBG_03154 [Verticillium alfalfae VaMs.102]	98.68	2e-102	yes	yes	extr 22, mito 3	0	0	151	1				no		Apoplastic	0.59
VnaUn.335	L-amino-acid oxidase VDBG_03155 [Verticillium alfalfae VaMs.102]	98.23	0	yes	yes	extr 13, mito 4, plas 4, cyto 2, E.R. 2, mito_nucl 2	0	0	679	6				no		Non-apoplastic	0.87
VnaUn.337	TRI14 VDBG_03157 [Verticillium alfalfae VaMs.102]	97.97	0	yes	yes	extr 25	0	0	345	3				no		Apoplastic	0.67
VnaUn.340	hypothetical protein BN1708_009017 [Verticillium longisporum]	73.17	0	yes	yes	extr 17, cyto 5.5, cyto_nucl 4.833, cyto_mito 4.166, nucl 2	0	0	582	4				yes		Non-apoplastic	0.65
VnaUn.405	hypothetical protein BN1723_003543 [Verticillium longisporum]	91.86	0	yes	yes	plas 13, extr 9, E.R. 2, cyto 1, golg 1, vacu 1	0	0	502	3				no	Mitochondria (0.928 | 21-42)	Non-apoplastic	0.93
VnaUn.406	cellulose-binding family II [Verticillium dahliae VdLs.17] EGY20564	64.41	4e-172	yes	yes	extr 24, cyto 1.5, cyto_nucl 1.5	0	0	397	9	2.71081	0	0	no	Chloroplast (0.978 | 31-57)	Apoplastic	0.67
VnaUn.436	hypothetical protein BN1723_010903 [Verticillium longisporum]	48.2	4e-23	yes	yes	extr 20, plas 3, cyto 2	0	0	97	4				no		Non-apoplastic	0.6
VnaUn.478	carbohydrate-binding module family 1 protein [Colletotrichum incanum]	52.76	1e-113	yes	yes	extr 26	0	0	276	8				no		Apoplastic	0.78
VnaUn.480	predicted protein VDBG_06216 [Verticillium alfalfae VaMs.102]	97.91	1e-104	yes	yes	extr 13, mito 8, cyto 4	0	0	191	7				no	Chloroplast (0.962 | 44-69)	Apoplastic	0.81
