# Supplementary material for: Comprehensive analysis of Verticillium nonalfalfae in silico secretome uncovers putative effector proteins expressed during hop invasion
Source: PLoS One. 2018 Jun 12;13(6):e0198971. doi: 10.1371/journal.pone.0198971 (PMC5997321; doi:10.1371/journal.pone.0198971)
Supplement: S2 Table — KOG, a database of euKaryotic Orthologous Groups from NCBI that allows identification of ortholog and paralog proteins [108]. (XLSX) [file pone.0198971.s002.xlsx]

## Sheet: List1
S2 Table
KOG accession	KOG description	Number of hits
CELLULAR PROCESSING AND SIGNALING		159
M	cell wall/membrane/envelope biogenesis	14
N	cell motility	0
O	posttranslational modification, protein turnover, chaperones	85
T	signal transduction mechanisms	32
U	intracellular trafficking, secretion, and vesicular transport	11
V	defense mechanisms	3
W	extracellular structures	10
Y	nuclear structure	0
Z	cytoskeleton	4
METABOLISM		138
C	energy production and conversion	25
D	cell cycle control, cell division, chromosome partitioning	2
E	amino acid transport and metabolism	15
F	nucleotide transport and metabolism	5
G	carbohydrate transport and metabolism	44
H	coenzyme transport and metabolism	2
I	lipid transport and metabolism	17
P	inorganic ion transport and metabolism	15
Q	secondary metabolites biosynthesis, transport and catabolism	13
INFORMATION STORAGE AND PROCESSING		23
A	RNA processing and modification	5
B	chromatin structure and dynamics	3
J	translation, ribosomal structure and biogenesis	8
K	transcription	4
L	replication, recombination and repair	3
POORLY CHARACTERIZED		85
R	general function prediction only	65
S	function unknown	20
