# Supplementary material for: Comprehensive analysis of Verticillium nonalfalfae in silico secretome uncovers putative effector proteins expressed during hop invasion
Source: PLoS One. 2018 Jun 12;13(6):e0198971. doi: 10.1371/journal.pone.0198971 (PMC5997321; doi:10.1371/journal.pone.0198971)
Supplement: S3 Table — MEROPS, a database of peptidases and the proteins that inhibit them [109]. (XLSX) [file pone.0198971.s003.xlsx]

## Sheet: List1
S3 Table
MEROPS family/subfamily	Enzyme type	Number of hits
ASPARTIC (A) PEPTIDASE		15
A1A	pepsin A (Homo sapiens)	15
CYSTEINE (C) PEPTIDASES		2
C13	legumain (Canavalia ensiformis)	1
C56	PfpI peptidase (Pyrococcus furiosus)	1
IC FAMILY		2
I51	phosphatidylethanolamine-binding protein (Homo sapiens)	2
METALLO (M) PEPTIDASES		34
M12B	adamalysin (Crotalus adamanteus)	1
M14A	carboxypeptidase A1 (Homo sapiens)	9
M14B	carboxypeptidase E (Bos taurus)	2
M20A	glutamate carboxypeptidase (Pseudomonas sp.)	1
M20D	carboxypeptidase Ss1 (Sulfolobus solfataricus)	1
M28A	aminopeptidase S (Streptomyces griseus)	6
M28E	aminopeptidase Ap1 (Vibrio proteolyticus)	4
M35	deuterolysin (Aspergillus flavus)	4
M36	fungalysin (Aspergillus fumigatus)	1
M43B	pappalysin-1 (Homo sapiens)	5
SERINE (S) PEPTIDASES		55
S10	carboxypeptidase Y (Saccharomyces cerevisiae)	6
S12	D-Ala-D-Ala carboxypeptidase B (Streptomyces lividans)	2
S1A	chymotrypsin A (Bos taurus)	1
S1B	glutamyl endopeptidase I (Staphylococcus aureus)	1
S1E	streptogrisin A (Streptomyces griseus)	1
S28	lysosomal Pro-Xaa carboxypeptidase (Homo sapiens)	2
S33	prolyl aminopeptidase (Neisseria gonorrhoeae)	5
S53	sedolisin (Pseudomonas sp. 101)	1
S8A	subtilisin Carlsberg (Bacillus licheniformis)	15
S8B	kexin (Saccharomyces cerevisiae)	1
S9B	dipeptidyl-peptidase IV (Homo sapiens)	1
S9C	acylaminoacyl-peptidase (Homo sapiens)	3
S9X	BC026374 protein (Mus musculus)	16
THREONINE (T) PEPTIDASES		2
T2	glycosylasparaginase precursor (Homo sapiens)	1
T3	gamma-glutamyltransferase 1 (Escherichia coli)	1
