# Supplementary material for: Comprehensive analysis of Verticillium nonalfalfae in silico secretome uncovers putative effector proteins expressed during hop invasion
Source: PLoS One. 2018 Jun 12;13(6):e0198971. doi: 10.1371/journal.pone.0198971 (PMC5997321; doi:10.1371/journal.pone.0198971)
Supplement: S4 Table — KEGG, the Kyoto Encyclopedia of Genes and Genomes is a database resource for understanding high-level functions and utilities of the biological systems [111]. (XLSX) [file pone.0198971.s004.xlsx]

## Sheet: List1
S4 Table
KEGG accession	Accepted name for KEGG accession	Number of hits
OXIDOREDUCTASE (EC:1.)		41
EC:1.1.1.158	UDP-N-acetylmuramate dehydrogenase	18
EC:1.1.1.158, EC:1.1.3.37	UDP-N-acetylmuramate dehydrogenase; D-arabinono-1,4-lactone oxidase	1
EC:1.1.99.1 (ec00260:Glycine, serine and threonine metabolism; ec01100:Metabolic pathways)	choline dehydrogenase	10
EC:1.11.1.6 (ec00380:Tryptophan metabolism; ec00630:Glyoxylate and dicarboxylate metabolism; ec01110:Biosynthesis of secondary metabolites)	catalase	2
EC:1.11.1.7 (ec00360:Phenylalanine metabolism; ec00940:Phenylpropanoid biosynthesis; ec01100:Metabolic pathways; ec01110:Biosynthesis of secondary metabolites)	peroxidase	7
EC:1.13.11.1 (ec00361:Chlorocyclohexane and chlorobenzene degradation; ec00362:Benzoate degradation; ec00364:Fluorobenzoate degradation; ec00623:Toluene degradation; ec01100:Metabolic pathways; ec01120:Microbial metabolism in diverse environments)	catechol 1,2-dioxygenase	2
EC:1.4.3.3 (ec00260:Glycine, serine and threonine metabolism; ec00311:Penicillin and cephalosporin biosynthesis; ec00330:Arginine and proline metabolism; ec00472:D-Arginine and D-ornithine metabolism; ec01100:Metabolic pathways)	D-amino-acid oxidase	1
TRANSFERASE (EC:2.)		4
EC:2.1.1.43 (ec00310:Lysine degradation)	histone-lysine N-methyltransferase	1
EC:2.3.2.2 (ec00430:Taurine and hypotaurine metabolism; ec00460:Cyanoamino acid metabolism; ec00480:Glutathione metabolism)	γ-glutamyltransferase	1
EC:2.4.1.1 (ec00500:Starch and sucrose metabolism; ec01100:Metabolic pathways; ec01110:Biosynthesis of secondary metabolites)	glycogen phosphorylase	1
EC:2.4.1.119	dolichyl-diphosphooligosaccharideprotein glycotransferase	1
HYDROLASE (EC:3.)		157
EC:3.1.1.1 (ec00983:Drug metabolism - other enzymes)	carboxylesterase	2
EC:3.1.1.1 (ec00983:Drug metabolism - other enzymes); EC:3.4.21.1	carboxylesterase; chymotrypsin	2
EC:3.1.1.1 (ec00983:Drug metabolism - other enzymes); EC:3.4.22.1	carboxylesterase; cathepsin B	1
EC:3.1.1.11 (ec00040:Pentose and glucuronate interconversions; ec00500:Starch and sucrose metabolism; ec01100:Metabolic pathways)	pectinesterase	4
EC:3.1.1.3 (ec00561:Glycerolipid metabolism; ec01100:Metabolic pathways)	triacylglycerol lipase	4
EC:3.1.1.47 (ec00565:Ether lipid metabolism; ec01100:Metabolic pathways)	1-alkyl-2-acetylglycerophosphocholine esterase	1
EC:3.1.1.72	acetylxylan esterase	2
EC:3.1.1.74	cutinase	7
EC:3.1.27.1	ribonuclease T2	1
EC:3.1.3.1 (ec00627:Aminobenzoate degradation; ec00790:Folate biosynthesis; ec01100:Metabolic pathways; ec01120:Microbial metabolism in diverse environments)	alkaline phosphatase	1
EC:3.1.3.2 (ec00627:Aminobenzoate degradation; ec00740:Riboflavin metabolism; ec01120:Microbial metabolism in diverse environments)	acid phosphatase	1
EC:3.1.3.41 (ec00627:Aminobenzoate degradation; ec01120:Microbial metabolism in diverse environments)	4-nitrophenylphosphatase	3
EC:3.1.3.75 (ec00564:Glycerophospholipid metabolism; ec01100:Metabolic pathways)	phosphoethanolamine/phosphocholine phosphatase	1
EC:3.1.3.8 (ec00562:Inositol phosphate metabolism)	3-phytase	1
EC:3.1.6.1 (ec00140:Steroid hormone biosynthesis; ec00600:Sphingolipid metabolism)	arylsulfatase	1
EC:3.2.1.1 (ec00500:Starch and sucrose metabolism; ec01100:Metabolic pathways); EC:2.4.1.18 (ec00500:Starch and sucrose metabolism; ec01100:Metabolic pathways; ec01110:Biosynthesis of secondary metabolites)	α-amylase; 1,4-α-glucan branching enzyme	1
EC:3.2.1.101	mannan endo-1,6-α-mannosidase	1
EC:3.2.1.113 (ec00510:N-Glycan biosynthesis; ec00513:Various types of N-glycan biosynthesis; ec01100:Metabolic pathways)	mannosyl-oligosaccharide 1,2-α-mannosidase	4
EC:3.2.1.139	α-glucuronidase	1
EC:3.2.1.14 (ec00520:Amino sugar and nucleotide sugar metabolism; ec01110:Biosynthesis of secondary metabolites)	chitinase	4
EC:3.2.1.15 (ec00040:Pentose and glucuronate interconversions; ec00500:Starch and sucrose metabolism; ec01100:Metabolic pathways)	polygalacturonase	10
EC:3.2.1.15 (ec00040:Pentose and glucuronate interconversions; ec00500:Starch and sucrose metabolism; ec01100:Metabolic pathways); EC:3.2.1.67 (ec00040:Pentose and glucuronate interconversions; ec00500:Starch and sucrose metabolism; ec01100:Metabolic pathways)	polygalacturonase; galacturan 1,4-α-galacturonidase	1
EC:3.2.1.155	xyloglucan-specific exo-beta-1,4-glucanase	1
EC:3.2.1.17	lysozyme	1
EC:3.2.1.21 (ec00460:Cyanoamino acid metabolism; ec00500:Starch and sucrose metabolism; ec00940:Phenylpropanoid biosynthesis; ec01100:Metabolic pathways; ec01110:Biosynthesis of secondary metabolites)	β-glucosidase	4
EC:3.2.1.23 (ec00052:Galactose metabolism; ec00511:Other glycan degradation; ec00531:Glycosaminoglycan degradation; ec00600:Sphingolipid metabolism; ec00604:Glycosphingolipid biosynthesis - ganglio series; ec01100:Metabolic pathways)	β-galactosidase	1
EC:3.2.1.28 (ec00500:Starch and sucrose metabolism; ec01100:Metabolic pathways)	α,α-trehalase	1
EC:3.2.1.3 (ec00500:Starch and sucrose metabolism; ec01100:Metabolic pathways)	glucan 1,4-α-glucosidase	2
EC:3.2.1.37 (ec00500:Starch and sucrose metabolism; ec00520:Amino sugar and nucleotide sugar metabolism; ec01100:Metabolic pathways); EC:3.2.1.55 (ec00520:Amino sugar and nucleotide sugar metabolism; ec01110:Biosynthesis of secondary metabolites)	xylan 1,4-β-xylosidase; non-reducing end α-L-arabinofuranosidase	1
EC:3.2.1.4 (ec00500:Starch and sucrose metabolism; ec01100:Metabolic pathways)	cellulase	10
EC:3.2.1.45 (ec00511:Other glycan degradation; ec00600:Sphingolipid metabolism; ec01100:Metabolic pathways)	glucosylceramidase	1
EC:3.2.1.52 (ec00511:Other glycan degradation; ec00513:Various types of N-glycan biosynthesis; ec00520:Amino sugar and nucleotide sugar metabolism; ec00531:Glycosaminoglycan degradation; ec00603:Glycosphingolipid biosynthesis - globo series; ec00604:Glycosphingolipid biosynthesis - ganglio series; ec01100:Metabolic pathways; ec01110:Biosynthesis of secondary metabolites)	β-N-acetylhexosaminidase	2
EC:3.2.1.55 (ec00520:Amino sugar and nucleotide sugar metabolism; ec01110:Biosynthesis of secondary metabolites)	non-reducing end α-L-arabinofuranosidase	3
EC:3.2.1.6	endo-1,3(4)-β-glucanase	1
EC:3.2.1.75	glucan endo-1,6-beta-glucosidase	1
EC:3.2.1.78 (ec00051:Fructose and mannose metabolism)	mannan endo-1,4-β-mannosidase	3
EC:3.2.1.78 (ec00051:Fructose and mannose metabolism); EC:3.2.1.4 (ec00500:Starch and sucrose metabolism; ec01100:Metabolic pathways)	mannan endo-1,4-β-mannosidase; cellulase	1
EC:3.2.1.8	endo-1,4-β-xylanase	4
EC:3.2.1.89; EC:3.2.1.1 (ec00500:Starch and sucrose metabolism; ec01100:Metabolic pathways)	arabinogalactan endo-β-1,4-galactanase; α-amylase	1
EC:3.2.1.91 (ec00500:Starch and sucrose metabolism; ec01100:Metabolic pathways); EC:3.2.1.4 (ec00500:Starch and sucrose metabolism; ec01100:Metabolic pathways)	cellulose 1,4-β-cellobiosidase (non-reducing end); cellulase	1
EC:3.2.1.99	arabinan endo-1,5-α-L-arabinanase	1
EC:3.4.11.1 (ec00480:Glutathione metabolism; ec01100:Metabolic pathways)	leucyl aminopeptidase	7
EC:3.4.11.4; EC:3.4.21.1	tripeptide aminopeptidase; chymotrypsin	1
EC:3.4.16.1	carboxypeptidase D	5
EC:3.4.16.1; EC:4.2.99.18	carboxypeptidase D; DNA-(apurinic or apyrimidinic site) lyase	1
EC:3.4.17.1	carboxypeptidase A	10
EC:3.4.21.1	chymotrypsin	15
EC:3.4.23.1	pepsin A	15
EC:3.4.24.1	atrolysin A	6
EC:3.5.3.15	protein-arginine deiminase	1
EC:3.6.1.1 (ec00190:Oxidative phosphorylation)	inorganic diphosphatase	1
EC:3.6.1.10	endopolyphosphatase	1
LYASE (EC:4.)		23
EC:4.2.1.1 (ec00910:Nitrogen metabolism)	carbonic anhydrase	1
EC:4.2.2.10	pectin lyase	2
EC:4.2.2.2 (ec00040:Pentose and glucuronate interconversions)	pectate lyase	18
EC:4.2.2.3 (ec00051:Fructose and mannose metabolism)	mannuronate-specific alginate lyase	2
ISOMERASE (EC:5.)		0
LIGASE (EC:6.)		0
