# Supplementary material for: Comprehensive analysis of Verticillium nonalfalfae in silico secretome uncovers putative effector proteins expressed during hop invasion
Source: PLoS One. 2018 Jun 12;13(6):e0198971. doi: 10.1371/journal.pone.0198971 (PMC5997321; doi:10.1371/journal.pone.0198971)
Supplement: S5 Table — PFAM, a collection of protein families, represented by multiple sequence alignments and hidden Markov models (HMMs) [105]. (XLSX) [file pone.0198971.s005.xlsx]

## Sheet: List1
S5 Table
PFAM description	PFAM ID	Number of hits
EFFECTOR-SPECIFIC PFAM		66
Calcineurin-like phosphoesterase	PF00149	6
Cerato-platanin	PF07249	2
CFEM (Common in Fungal Extracellular Membranes) domain	PF05730	13
Chitin recongnition protein	PF00187	1
Chitin recongnition protein	PF03067	3
CVNH (Cyanovirin-N) domain	PF08881	2
Cysteine-rich secretory protein family	PF00188	4
Fungal hydrophobin	PF06766	4
LysM domain	PF01476	9
Lytic transglycolase	PF03330	3
Necrosis inducing protein (NPP1)	PF05630	6
PAN domain	PF00024	1
Hce2 (Homologs of C. fulvum Ecp2 effector)	PF14856	5
Ricin-type beta-trefoil lectin domain	PF00652	2
Ser-Thr-rich glycosyl-phosphatidyl-inositol-anchored membrane family	PF10342	4
Thaumatin family	PF00314	1
NO PFAM DOMAIN		299
OTHER PFAM DOMAINS		3132
[2Fe-2S] binding domain	PF01799	1
14-3-3 protein	PF00244	1
16S rRNA methyltransferase RsmB/F	PF01189	1
2Fe-2S iron-sulfur cluster binding domain	PF13085	2
2Fe-2S iron-sulfur cluster binding domain	PF00111	2
2Fe-2S iron-sulfur cluster binding domain	PF13510	1
2OG-Fe(II) oxygenase superfamily	PF13640	1
2OG-Fe(II) oxygenase superfamily	PF13661	1
2OG-Fe(II) oxygenase superfamily	PF03171	4
2OG-Fe(II) oxygenase superfamily	PF13532	2
2-oxoacid dehydrogenases acyltransferase (catalytic domain)	PF00198	1
3' exoribonuclease family, domain 1	PF01138	2
39S mitochondrial ribosomal protein L46	PF11788	1
3-beta hydroxysteroid dehydrogenase/isomerase family	PF01073	5
3-Oxoacyl-[acyl-carrier-protein (ACP)] synthase III C terminal	PF08541	1
4F5 protein family	PF04419	2
4Fe-4S dicluster domain	PF13534	2
4Fe-4S dicluster domain	PF13183	2
4Fe-4S iron sulfur cluster binding proteins, NifH/frxC family	PF00142	1
50S ribosome-binding GTPase	PF01926	4
56kDa selenium binding protein (SBP56)	PF05694	1
6,7-dimethyl-8-ribityllumazine synthase	PF00885	1
60s Acidic ribosomal protein	PF00428	1
60S ribosome biogenesis protein Rrp14	PF15459	1
6-phosphofructo-2-kinase	PF01591	1
8-oxoguanine DNA glycosylase, N-terminal domain	PF07934	1
AAA ATPase domain	PF13191	6
AAA domain	PF13671	4
AAA domain	PF13207	7
AAA domain	PF13238	4
AAA domain	PF13481	4
AAA domain	PF13087	2
AAA domain	PF13086	2
AAA domain	PF13614	1
AAA domain	PF13401	6
AAA domain	PF13476	2
AAA domain	PF13604	1
AAA domain (Cdc48 subfamily)	PF07724	2
AAA domain (dynein-related subfamily)	PF07728	3
AAA domain, putative AbiEii toxin, Type IV TA system	PF13304	5
AAA-ATPase Vps4-associated protein 1	PF08432	1
ABC transporter	PF00005	8
ABC transporter transmembrane region	PF00664	3
ABC transporter transmembrane region 2	PF06472	1
ABC-2 family transporter protein	PF12698	3
ABC-2 type transporter	PF01061	3
ABC-transporter extracellular N-terminal	PF14510	2
Acetokinase family	PF00871	1
Acetyltransferase (GNAT) domain	PF13508	3
Acetyltransferase (GNAT) domain	PF13673	1
Acetyltransferase (GNAT) domain	PF13420	1
Acetyltransferase (GNAT) domain	PF13302	1
Acetyltransferase (GNAT) family	PF00583	3
Aconitase C-terminal domain	PF00694	1
Aconitase family (aconitate hydratase)	PF00330	1
Actin	PF00022	1
Acyl CoA binding protein	PF00887	1
Acyl transferase domain	PF00698	3
Acyl-CoA dehydrogenase, C-terminal domain	PF00441	1
Acyl-CoA dehydrogenase, C-terminal domain	PF08028	1
Acyl-CoA dehydrogenase, middle domain	PF02770	1
Acyl-CoA dehydrogenase, N-terminal domain	PF02771	1
Acyl-CoA reductase (LuxC)	PF05893	1
Acylphosphatase	PF00708	1
Acyltransferase	PF01553	2
Adaptin N terminal region	PF01602	2
Adaptor complexes medium subunit family	PF00928	1
Adenylate cyclase associated (CAP) C terminal	PF08603	1
Adenylate kinase	PF00406	2
Adenylate kinase, active site lid	PF05191	2
Adenylosuccinate lyase C-terminus	PF10397	1
ADP-ribosylation factor family	PF00025	3
AFG1-like ATPase	PF03969	1
AhpC/TSA family	PF00578	2
AICARFT/IMPCHase bienzyme	PF01808	1
AIR carboxylase	PF00731	2
AKAP7 2'5' RNA ligase-like domain	PF10469	1
Alanine racemase, N-terminal domain	PF01168	2
Alcohol acetyltransferase	PF07247	1
Alcohol dehydrogenase GroES-like domain	PF08240	5
Aldehyde dehydrogenase family	PF00171	5
Aldehyde oxidase and xanthine dehydrogenase, a/b hammerhead domain	PF01315	1
Aldo/keto reductase family	PF00248	6
Aldose 1-epimerase	PF01263	2
ALG6, ALG8 glycosyltransferase family	PF03155	1
Alginate lyase	PF05426	2
Alkaline phosphatase	PF00245	3
Allophanate hydrolase subunit 1	PF02682	1
Allophanate hydrolase subunit 2	PF02626	1
Alpha amylase, catalytic domain	PF00128	2
Alpha and gamma adaptin binding protein p34	PF10199	1
Alpha/beta hydrolase family	PF12697	24
Alpha/beta hydrolase family	PF12695	23
alpha/beta hydrolase fold	PF07859	16
alpha/beta hydrolase fold	PF00561	7
Alpha-L-arabinofuranosidase B (ABFB) domain	PF05270	2
Alpha-L-arabinofuranosidase B, catalytic	PF09206	1
Alpha-L-arabinofuranosidase C-terminal domain	PF06964	1
Alpha-L-rhamnosidase N-terminal domain	PF08531	2
Alternative oxidase	PF01786	1
Amidase	PF01425	4
Amidohydro_5 - Amidohydrolase	PF13594	5
Amidohydrolase family	PF01979	5
Amidohydrolase family	PF07969	4
Amidohydrolase family	PF07908	1
Amidohydrolase family	PF13147	4
Amino acid kinase family	PF00696	1
Amino acid permease	PF00324	8
Amino acid permease	PF13520	8
Aminotransferase class I and II	PF00155	1
Aminotransferase class-III	PF00202	1
Aminotransferase class-V	PF00266	1
AMP-binding enzyme	PF00501	9
AMP-binding enzyme C-terminal domain	PF13193	5
Amylo-alpha-1,6-glucosidase	PF06202	0
Anaphase promoting complex (APC) subunit 2	PF08672	1
Anaphase-promoting complex APC subunit CDC26	PF10471	1
Ankyrin repeat	PF00023	9
Ankyrin repeat	PF13606	9
Ankyrin repeats (3 copies)	PF12796	9
Ankyrin repeats (many copies)	PF13637	10
Ankyrin repeats (many copies)	PF13857	8
Annexin	PF00191	1
Anp1	PF03452	1
Apoptosis antagonizing transcription factor	PF13339	1
Apoptosis-antagonizing transcription factor, C-terminal	PF08164	1
AraC-like ligand binding domain	PF02311	1
ARD/ARD' family	PF03079	1
Arginase family	PF00491	2
ARID/BRIGHT DNA binding domain	PF01388	1
Armadillo/beta-catenin-like repeat	PF00514	1
ARP2/3 complex ARPC3 (21 kDa) subunit	PF04062	1
Arp2/3 complex, 34 kD subunit p34-Arc	PF04045	1
ARS binding protein 2	PF09441	2
Arylsulfotransferase (ASST)	PF14269	2
Arylsulfotransferase (ASST)	PF05935	2
Asparaginase	PF01112	1
Aspartyl protease	PF13650	3
AT hook motif	PF02178	1
Ataxin-2 C-terminal region	PF07145	1
ATP synthase complex subunit h	PF10775	1
ATP synthase subunit C	PF00137	1
ATP synthase subunit D	PF01813	1
ATP10 protein	PF05176	1
ATPase domain predominantly from Archaea	PF01637	3
ATPase family associated with various cellular activities (AAA)	PF00004	7
ATPase MipZ	PF09140	1
ATP-dependent Clp protease adaptor protein ClpS	PF02617	1
ATP-dependent protease La (LON) substrate-binding domain	PF02190	1
ATP-grasp domain	PF02222	3
ATP-grasp domain	PF13535	4
Autophagocytosis associated protein, active-site domain	PF03987	1
Autophagy protein Apg6	PF04111	1
Autophagy protein Atg8 ubiquitin like	PF02991	1
Autophagy-related protein 11	PF10377	1
Autophagy-related protein 13	PF10033	1
Autophagy-related protein 27	PF09451	1
Autophagy-related protein C terminal domain	PF09333	1
Bacterial alpha-L-rhamnosidase	PF05592	5
Bacterial low temperature requirement A protein (LtrA)	PF06772	1
Bacterial transferase hexapeptide (six repeats)	PF00132	1
BAH domain	PF01426	1
Barwin family	PF00967	2
Basic region leucine zipper	PF07716	1
B-cell receptor-associated protein 31-like	PF05529	2
Berberine and berberine like	PF08031	10
Beta/Gamma crystallin	PF00030	1
beta-acetyl hexosaminidase like	PF14845	1
Beta-Casp domain	PF10996	1
Beta-eliminating lyase	PF01212	1
Beta-galactosidase jelly roll domain	PF13364	2
Beta-galactosidase, domain 2	PF10435	2
Beta-galactosidase, domain 3	PF13363	2
Beta-glucan synthesis-associated protein (SKN1)	PF03935	2
Beta-glucosidase (SUN family)	PF03856	3
Beta-ketoacyl synthase, C-terminal domain	PF02801	2
Beta-ketoacyl synthase, N-terminal domain	PF00109	3
Beta-lactamase	PF00144	2
Beta-lactamase superfamily domain	PF12706	2
Beta-lactamase superfamily domain	PF13483	1
Biotin carboxylase C-terminal domain	PF02785	1
Biotin carboxylase, N-terminal domain	PF00289	1
Biotin/lipoate A/B protein ligase family	PF03099	1
Biotin-lipoyl like	PF13533	1
Biotin-requiring enzyme	PF00364	2
Blastomyces yeast-phase-specific protein	PF04681	1
Blt1 N-terminal domain	PF12754	1
BNR repeat-like domain	PF13088	2
BNR/Asp-box repeat	PF02012	2
BRCA1 C Terminus (BRCT) domain	PF00533	2
Brix domain	PF04427	1
BRO1-like domain	PF03097	1
Bromodomain	PF00439	1
Bromodomain associated	PF07524	1
BTB/POZ domain	PF00651	2
BUD22	PF09073	1
bZIP Maf transcription factor	PF03131	1
bZIP transcription factor	PF00170	1
C2 domain	PF00168	1
C2 domain in Dock180 and Zizimin proteins	PF14429	1
C2H2-type zinc finger	PF13894	4
CAAX protease self-immunity	PF02517	1
CAF1 family ribonuclease	PF04857	1
Calcineurin-like phosphoesterase	PF00149	6
Calpain family cysteine protease	PF00648	1
Calponin homology (CH) domain	PF00307	2
Calreticulin family	PF00262	1
Calsequestrin	PF01216	1
Candida agglutinin-like (ALS)	PF05792	1
Carbamoyl-phosphate synthase L chain, ATP binding domain	PF02786	2
Carbohydrate binding domain X2	PF03442	1
Carbon-nitrogen hydrolase	PF00795	2
Carboxylesterase family	PF00135	20
Carboxypeptidase regulatory-like domain	PF13620	1
CAS/CSE protein, C-terminus	PF03378	1
Casein kinase II regulatory subunit	PF01214	1
Caspase domain	PF00656	1
Catalase	PF00199	4
Catalase-related immune-responsive	PF06628	4
Cation efflux family	PF01545	1
Cation transport ATPase (P-type)	PF13246	4
Cation transporter/ATPase, N-terminus	PF00690	2
Cation transporting ATPase, C-terminus	PF00689	2
CBS domain	PF00571	1
CCAAT-binding transcription factor (CBF-B/NF-YA) subunit B	PF02045	1
CDC24 Calponin	PF06395	1
Cdc37 C terminal domain	PF08564	1
Cdc37 Hsp90 binding domain	PF08565	1
Cdc37 N terminal kinase binding	PF03234	1
CDP-alcohol phosphatidyltransferase	PF01066	1
CDR ABC transporter	PF06422	3
Cell division protein anillin	PF08174	1
Cellulase (glycosyl hydrolase family 5)	PF00150	14
Centromere protein H (CENP-H)	PF05837	1
Centromere protein Scm3	PF10384	1
Centrosome localisation domain of PPC89	PF14197	1
Centrosome microtubule-binding domain of Cep57	PF06657	1
Centrosomin N-terminal motif 1	PF07989	1
CFEM domain	PF05730	13
ChaC-like protein	PF04752	1
Chalcone and stilbene synthases, C-terminal domain	PF02797	1
Chalcone and stilbene synthases, N-terminal domain	PF00195	1
CHD5-like protein	PF04420	2
Chitin recognition protein	PF00187	1
Chitin synthase	PF03142	2
Chitin synthase	PF01644	1
Chitin synthase N-terminal	PF08407	1
Chloramphenicol phosphotransferase-like protein	PF07931	1
Chlorophyllase enzyme	PF12740	1
Choline/ethanolamine kinase	PF01633	1
Chondroitinase B	PF14592	3
CHORD	PF04968	1
Chorismate synthase	PF01264	1
Chromatin associated protein KTI12	PF08433	1
Chromatin modification-related protein EAF7	PF07904	1
Cid1 family poly A polymerase	PF03828	1
CLASP N terminal	PF12348	1
Clr5 domain	PF14420	1
Clustered mitochondria	PF13236	1
CO dehydrogenase flavoprotein C-terminal domain	PF03450	1
CoA binding domain	PF13380	1
CoA-transferase family III	PF02515	1
CobQ/CobB/MinD/ParA nucleotide binding domain	PF01656	2
CobW/HypB/UreG, nucleotide-binding domain	PF02492	2
Coenzyme A transferase	PF01144	2
Cofilin/tropomyosin-type actin-binding protein	PF00241	1
Common central domain of tyrosinase	PF00264	5
Complex 1 protein (LYR family)	PF05347	2
Complex1_LYR-like	PF13232	2
Condensation domain	PF00668	3
Conserved hypothetical ATP binding protein	PF03029	1
Copper amine oxidase, enzyme domain	PF01179	2
Copper amine oxidase, N2 domain	PF02727	2
Copper amine oxidase, N3 domain	PF02728	2
Coproporphyrinogen III oxidase	PF01218	1
CorA-like Mg2+ transporter protein	PF01544	3
Core histone H2A/H2B/H3/H4	PF00125	2
Cortical protein marker for cell polarity	PF12768	1
CPL (NUC119) domain	PF08144	1
CPSF A subunit region	PF03178	1
CRAL/TRIO domain	PF00650	1
Creatinase/Prolidase N-terminal domain	PF01321	1
CrtC N-terminal lipocalin domain	PF07143	1
CS domain	PF04969	2
C-terminal, D2-small domain, of ClpB protein	PF10431	1
Ctf8	PF09696	2
CTLH/CRA C-terminal to LisH motif domain	PF10607	1
CTP synthase N-terminus	PF06418	2
Ctr copper transporter family	PF04145	1
CUE domain	PF02845	1
Cupin	PF00190	4
Cupin domain	PF07883	4
Cutinase	PF01083	14
Cyclic nucleotide-binding domain	PF00027	1
Cyclin, C-terminal domain	PF02984	1
Cyclin, N-terminal domain	PF00134	4
Cyclophilin type peptidyl-prolyl cis-trans isomerase/CLD	PF00160	2
Cys/Met metabolism PLP-dependent enzyme	PF01053	1
Cytidylyltransferase-like	PF01467	1
Cytochrome b5-like Heme/Steroid binding domain	PF00173	3
Cytochrome c/c1 heme lyase	PF01265	1
Cytochrome C1 family	PF02167	1
Cytochrome oxidase complex assembly protein 1	PF08695	1
Cytochrome P450	PF00067	8
Cytoplasmic tRNA 2-thiolation protein 2	PF10288	2
DAHP synthetase I family	PF00793	1
D-ala D-ala ligase C-terminus	PF07478	4
D-arabinono-1,4-lactone oxidase	PF04030	1
DASH complex subunit Dad3	PF08656	1
Dcp2, box A domain	PF05026	1
DDE superfamily endonuclease	PF03184	1
DDHD domain	PF02862	1
DEAD/DEAH box helicase	PF00270	4
DegT/DnrJ/EryC1/StrS aminotransferase family	PF01041	1
Dehydratase family	PF00920	1
Deuterolysin metalloprotease (M35) family	PF02102	5
DExH-box splicing factor binding site	PF12656	1
DHH family	PF01368	1
Diacylglycerol acyltransferase	PF03982	1
Dienelactone hydrolase family	PF01738	3
Dihydroorotate dehydrogenase	PF01180	1
Dihydrouridine synthase (Dus)	PF01207	2
Dioxygenase	PF00775	2
Dip2/Utp12 Family	PF04003	2
Dipeptidyl peptidase IV (DPP IV) N-terminal region	PF00930	1
Disintegrin	PF00200	1
D-isomer specific 2-hydroxyacid dehydrogenase, catalytic domain	PF00389	1
D-isomer specific 2-hydroxyacid dehydrogenase, NAD binding domain	PF02826	2
DJ-1/PfpI family	PF01965	2
DNA mismatch repair protein, C-terminal domain	PF01119	1
DNA polymerase alpha subunit p180 N terminal	PF12254	1
DNA Polymerase alpha zinc finger	PF08996	1
DNA polymerase family B	PF00136	1
DNA polymerase family B, exonuclease domain	PF03104	1
DNA polymerase III, delta subunit	PF13177	2
DNA polymerase III, delta subunit	PF06144	1
DNA polymerase Ligase (LigD)	PF13298	1
DNA repair metallo-beta-lactamase	PF07522	1
DNA topoisomerase	PF01131	1
DnaB-like helicase C terminal domain	PF03796	1
DnaJ C terminal domain	PF01556	0
DnaJ central domain	PF00684	0
DnaJ domain	PF00226	3
Dock homology region 2	PF06920	1
Domain of unknown function (DUF1899)	PF08953	1
Domain of unknown function (DUF1929)	PF09118	2
Domain of unknown function (DUF1961)	PF09224	1
Domain of unknown function (DUF1966)	PF09260	1
Domain of unknown function (DUF1996)	PF09362	4
Domain of unknown function (DUF2405)	PF10293	1
Domain of unknown function (DUF2427)	PF10348	1
Domain of unknown function (DUF2431)	PF10354	1
Domain of unknown function (DUF3328)	PF11807	1
Domain of unknown function (DUF3395)	PF11875	1
Domain of unknown function (DUF3453)	PF11935	1
Domain of unknown function (DUF3492)	PF11997	1
Domain of unknown function (DUF3535)	PF12054	1
Domain of unknown function (DUF3554)	PF12074	1
Domain of unknown function (DUF3635)	PF12330	1
Domain of unknown function (DUF3844)	PF12955	1
Domain of unknown function (DUF4110)	PF13422	1
Domain of unknown function (DUF4112)	PF13430	1
Domain of unknown function (DUF4149)	PF13664	1
Domain of unknown function (DUF4188)	PF13826	1
Domain of unknown function (DUF4360)	PF14273	3
Domain of unknown function (DUF4414)	PF14377	2
Domain of unknown function (DUF4470)	PF14737	1
Domain of unknown function (DUF814)	PF05670	1
Domain of unknown function UPF0086	PF01868	1
DOMON domain	PF03351	1
Dual specificity phosphatase, catalytic domain	PF00782	2
DUF4066 - Putative amidotransferase	PF13278	2
D-xylulose 5-phosphate/D-fructose 6-phosphate phosphoketolase	PF03894	1
Dynamitin	PF04912	1
Dynein light chain type 1	PF01221	1
E1-E2 ATPase	PF00122	4
e3 binding domain	PF02817	1
EamA-like transporter family	PF00892	1
Ecdysteroid kinase	PF02958	1
EF hand	PF00036	4
EF hand	PF13202	1
EF-1 guanine nucleotide exchange domain	PF00736	1
EF-hand domain	PF14658	1
EF-hand domain	PF13405	3
EF-hand domain pair	PF13499	4
EF-hand domain pair	PF13833	3
EGF-like domain	PF07974	1
eIF-6 family	PF01912	1
Elongation factor Tu C-terminal domain	PF03143	1
Elongation factor Tu domain 2	PF03144	3
Elongation factor Tu GTP binding domain	PF00009	5
Emopamil binding protein	PF05241	1
emp24/gp25L/p24 family/GOLD	PF01105	6
Endomembrane protein 70	PF02990	1
Endonuclease/Exonuclease/phosphatase family	PF03372	4
Endoplasmic reticulum protein ERp29, C-terminal domain	PF07749	0
Endoribonuclease L-PSP	PF01042	2
Enolase C-terminal domain-like	PF13378	1
Enoyl-(Acyl carrier protein) reductase	PF13561	9
Enoyl-CoA hydratase/isomerase	PF00378	3
ER lumen protein retaining receptor	PF00810	1
Ergosterol biosynthesis ERG4/ERG24 family	PF01222	1
Esterase PHB depolymerase	PF10503	5
ETC complex I subunit conserved region	PF04800	1
EthD domain	PF07110	2
Eukaryotic aspartyl protease	PF00026	19
Eukaryotic elongation factor 1 beta central acidic region	PF10587	1
Eukaryotic porin	PF01459	1
Eukaryotic translation initiation factor 3 subunit 7 (eIF-3)	PF05091	1
Eukaryotic translation initiation factor 4G1	PF12152	1
Eukaryotic translation initiation factor eIF2A	PF08662	3
Eukaryotic-type carbonic anhydrase	PF00194	2
Exocyst complex subunit Sec15-like	PF04091	1
Exonuclease	PF00929	3
Exosome complex exonuclease RRP4 N-terminal region	PF14382	1
FAD binding domain	PF01565	21
FAD binding domain	PF01494	10
FAD binding domain	PF00890	15
FAD binding domain	PF00667	1
FAD binding domain in molybdopterin dehydrogenase	PF00941	1
FAD dependent oxidoreductase	PF01266	19
FAD dependent oxidoreductase	PF12831	4
FAD-binding domain	PF08022	1
FAD-NAD(P)-binding	PF13454	5
FAE1/Type III polyketide synthase-like protein	PF08392	1
Fasciclin domain	PF02469	8
FAT domain	PF02259	1
FATC domain	PF02260	1
Fatty acid desaturase	PF00487	2
Fatty acid hydroxylase superfamily	PF04116	1
F-box domain	PF00646	3
F-box-like	PF12937	2
Ferric reductase like transmembrane component	PF01794	1
Ferric reductase NAD binding domain	PF08030	2
Ferritin-like domain	PF13668	3
Fes/CIP4, and EFC/F-BAR homology domain	PF00611	1
FG-GAP repeat	PF01839	4
FGGY family of carbohydrate kinases, C-terminal domain	PF02782	1
FGGY family of carbohydrate kinases, N-terminal domain	PF00370	1
FHA domain	PF00498	1
Fibronectin type III-like domain	PF14310	9
Fic/DOC family	PF02661	1
Fip1 motif	PF05182	1
Fis1 C-terminal tetratricopeptide repeat	PF14853	1
Flavin containing amine oxidoreductase	PF01593	8
Flavin-binding monooxygenase-like	PF00743	6
Flavodoxin	PF00258	1
Flavoprotein	PF02441	1
FMN-dependent dehydrogenase	PF01070	4
Fn3-like domain	PF06280	7
Forkhead domain	PF00250	1
Formamidopyrimidine-DNA glycosylase H2TH domain	PF06831	1
Formamidopyrimidine-DNA glycosylase N-terminal domain	PF01149	1
FR47-like protein	PF08445	1
Fringe-like	PF02434	3
Fructose-bisphosphate aldolase class-II	PF01116	1
FtsJ-like methyltransferase	PF01728	1
Fumarylacetoacetase N-terminal	PF09298	1
Fumarylacetoacetate (FAA) hydrolase family	PF01557	3
Fungal cellulose binding domain	PF00734	34
Fungal chitosanase of glycosyl hydrolase group 75	PF07335	1
Fungal hydrophobin	PF06766	4
Fungal specific transcription factor domain	PF04082	16
Fungal specific transcription factor domain	PF11951	9
Fungal trichothecene efflux pump (TRI12)	PF06609	6
Fungal Zn(2)-Cys(6) binuclear cluster domain	PF00172	15
Fungalysin metallopeptidase (M36)	PF02128	2
Fungalysin/Thermolysin Propeptide Motif	PF07504	2
FYVE zinc finger	PF01363	1
GAG-pre-integrase domain	PF13976	1
Galactose mutarotase-like	PF13802	1
Galactose oxidase, central domain	PF13415	4
Galactose oxidase, central domain	PF13418	5
Gamma-glutamyl cyclotransferase, AIG2-like	PF06094	1
Gamma-glutamyltranspeptidase	PF01019	1
GATA zinc finger	PF00320	1
Gcd10p family	PF04189	1
GC-rich sequence DNA-binding factor-like protein	PF07842	1
GDA1/CD39 (nucleoside phosphatase) family	PF01150	1
GDSL-like Lipase/Acylhydrolase	PF00657	16
GDSL-like Lipase/Acylhydrolase family	PF13472	13
Gelsolin repeat	PF00626	1
GHMP kinases N terminal domain	PF00288	1
GINS complex protein	PF05916	2
GLEYA domain	PF10528	2
Globin	PF00042	1
Glucanosyltransferase	PF03198	4
Glucosamine-6-phosphate isomerases/6-phosphogluconolactonase	PF01182	2
Glucose / Sorbosone dehydrogenase	PF07995	1
Glucose inhibited division protein A	PF01134	3
Glucosidase II beta subunit-like	PF12999	0
Glucosidase II beta subunit-like protein	PF07915	2
Glucosidase II beta subunit-like protein	PF13015	0
Glutaminase	PF04960	1
Glutamine amidotransferase class-I	PF00117	3
Glutamine amidotransferase domain	PF13522	1
Glutamine amidotransferase domain	PF13537	1
Glutamine amidotransferases class-II	PF00310	1
Glutamine amidotransferases class-II	PF13230	1
Glutaredoxin	PF00462	1
Glutaredoxin-like domain (DUF836)	PF05768	1
Glutathione S-transferase, C-terminal domain	PF13410	1
Glutathione S-transferase, C-terminal domain	PF00043	1
Glutathione S-transferase, N-terminal domain	PF13417	2
Glutathione S-transferase, N-terminal domain	PF13409	2
Glutathione S-transferase, N-terminal domain	PF02798	2
Glutathione-dependent formaldehyde-activating enzyme	PF04828	2
Glycerophosphoryl diester phosphodiesterase family	PF03009	1
Glycine-rich protein domain (DUF2403)	PF10290	3
Glycolipid 2-alpha-mannosyltransferase	PF01793	1
Glycoside-hydrolase family GH114	PF03537	2
Glycosyl hydrolase catalytic core	PF11790	3
Glycosyl hydrolase family 1	PF00232	1
Glycosyl hydrolase family 10	PF00331	6
Glycosyl hydrolase family 12	PF01670	5
Glycosyl hydrolase family 20, catalytic domain	PF00728	2
Glycosyl hydrolase family 20, domain 2	PF02838	1
Glycosyl hydrolase family 26	PF02156	1
Glycosyl hydrolase family 3 C-terminal domain	PF01915	9
Glycosyl hydrolase family 3 N terminal domain	PF00933	9
Glycosyl hydrolase family 30 TIM-barrel domain	PF02055	1
Glycosyl hydrolase family 45	PF02015	3
Glycosyl hydrolase family 47	PF01532	4
Glycosyl hydrolase family 49	PF03718	1
Glycosyl hydrolase family 53	PF07745	1
Glycosyl hydrolase family 57	PF03065	1
Glycosyl hydrolase family 61	PF03443	22
Glycosyl hydrolase family 63 C-terminal domain	PF03200	0
Glycosyl hydrolase family 67 C-terminus	PF07477	1
Glycosyl hydrolase family 67 middle domain	PF07488	1
Glycosyl hydrolase family 67 N-terminus	PF03648	1
Glycosyl hydrolase family 7	PF00840	6
Glycosyl hydrolase family 71	PF03659	1
Glycosyl hydrolase family 76	PF03663	7
Glycosyl hydrolase family 81	PF03639	1
Glycosyl Hydrolase Family 88	PF07470	5
Glycosyl hydrolase family 92	PF07971	1
Glycosyl hydrolases family 11	PF00457	3
Glycosyl hydrolases family 15	PF00723	2
Glycosyl hydrolases family 16	PF00722	8
Glycosyl hydrolases family 17	PF00332	2
Glycosyl hydrolases family 18	PF00704	10
Glycosyl hydrolases family 2	PF00703	2
Glycosyl hydrolases family 2, sugar binding domain	PF02837	2
Glycosyl hydrolases family 2, TIM barrel domain	PF02836	2
Glycosyl hydrolases family 28	PF00295	11
Glycosyl hydrolases family 31	PF01055	1
Glycosyl hydrolases family 32 C terminal	PF08244	3
Glycosyl hydrolases family 32 N-terminal domain	PF00251	6
Glycosyl hydrolases family 35	PF01301	2
Glycosyl hydrolases family 39	PF01229	1
Glycosyl hydrolases family 43	PF04616	19
Glycosyl hydrolases family 6	PF01341	4
Glycosyl transferase family 64 domain	PF09258	1
Glycosyl transferase family 8	PF01501	1
Glycosyl transferase family 90	PF05686	2
Glycosyl transferase family group 2	PF13632	2
Glycosyl transferases group 1	PF00534	1
Glycosyltransferase family 28 N-terminal domain	PF03033	1
Glycosyltransferase like family 2	PF13641	1
Glycosyltransferase sugar-binding region containing DXD motif	PF04488	2
Glyoxal oxidase N-terminus	PF07250	2
GMC oxidoreductase	PF00732	16
GMC oxidoreductase	PF05199	16
GMP synthase C terminal domain	PF00958	1
Golgi CORVET complex core vacuolar protein 8	PF12816	1
Golgi phosphoprotein 3 (GPP34)	PF05719	1
Golgi-body localisation protein domain	PF10351	1
Got1/Sft2-like family	PF04178	1
G-patch domain	PF01585	1
Gpi16 subunit, GPI transamidase component	PF04113	1
GPI-GlcNAc transferase complex, PIG-H component	PF10181	2
GPR1/FUN34/yaaH family	PF01184	1
GrpE	PF01025	1
GTPase-activator protein for Ras-like GTPase	PF00616	1
Gtr1/RagA G protein conserved region	PF04670	3
Guanine nucleotide exchange factor in Golgi transport N-terminal	PF12783	1
Guanylate kinase	PF00625	1
GYF domain	PF02213	1
HAD-hyrolase-like	PF13242	2
Haem-containing dehydratase	PF13816	1
haloacid dehalogenase-like hydrolase	PF12710	5
haloacid dehalogenase-like hydrolase	PF00702	4
Haloacid dehalogenase-like hydrolase	PF13344	2
Haloacid dehalogenase-like hydrolase	PF13419	1
haloacid dehalogenase-like hydrolase	PF08282	1
HAT (Half-A-TPR) repeat	PF02184	1
HEAT repeat	PF02985	5
HEAT repeats	PF13646	4
HEAT-like repeat	PF13513	4
HECT-domain (ubiquitin-transferase)	PF00632	2
HeH/LEM domain	PF12949	1
Helicase associated domain (HA2)	PF04408	2
Helicase conserved C-terminal domain	PF00271	5
Helix-loop-helix DNA-binding domain	PF00010	3
Hemerythrin HHE cation binding domain	PF01814	1
Hepatocellular carcinoma-associated antigen 59	PF07052	1
Heterokaryon incompatibility protein (HET)	PF06985	4
Heterokaryon incompatibility protein Het-C	PF07217	3
Hexokinase	PF03727	1
Hexokinase	PF00349	1
HhH-GPD superfamily base excision DNA repair protein	PF00730	1
HI0933-like protein	PF03486	6
His Kinase A (phospho-acceptor) domain	PF00512	1
Histidine biosynthesis protein	PF00977	1
Histidine kinase-, DNA gyrase B-, and HSP90-like ATPase	PF13589	1
Histidine kinase-, DNA gyrase B-, and HSP90-like ATPase	PF02518	3
Histidine phosphatase superfamily (branch 1)	PF00300	4
Histidine phosphatase superfamily (branch 2)	PF00328	5
Histidinol dehydrogenase	PF00815	1
Histone acetyltransferases subunit 3	PF10198	1
Histone chaperone Rttp106-like	PF08512	1
Histone deacetylase domain	PF00850	2
Histone-like transcription factor (CBF/NF-Y) and archaeal histone	PF00808	2
HIT zinc finger	PF04438	1
HMG (high mobility group) box	PF00505	4
HMG-box domain	PF09011	3
HMGL-like	PF00682	1
HNH endonuclease	PF01844	1
Holliday junction DNA helicase ruvB N-terminus	PF05496	3
homogentisate 1,2-dioxygenase	PF04209	2
HOOK protein	PF05622	1
HPC2 and ubinuclein domain	PF08729	1
HpcH/HpaI aldolase/citrate lyase family	PF03328	2
Hpt domain	PF01627	1
Hsp70 protein	PF00012	3
HxxPF-repeated domain	PF13745	2
Hydrogenase-1 expression protein HyaE	PF07449	1
Hydrophobic surface binding protein A	PF12296	4
IBR domain, a half RING-finger domain	PF01485	1
ICE2	PF08426	1
IKI3 family	PF04762	1
Immune inhibitor A peptidase M6	PF05547	1
IMP dehydrogenase / GMP reductase domain	PF00478	2
Importin-beta N-terminal domain	PF03810	1
Indoleamine 2,3-dioxygenase	PF01231	1
Inhibitor of Apoptosis domain	PF00653	1
Inhibitor of growth proteins N-terminal histone-binding	PF12998	1
Initiation factor eIF2 gamma, C terminal	PF09173	1
Inorganic pyrophosphatase	PF00719	1
Inosine-uridine preferring nucleoside hydrolase	PF01156	1
Inositol phosphatase	PF12456	1
Inositol-pentakisphosphate 2-kinase	PF06090	1
Inositolphosphorylceramide synthase subunit Kei1	PF08552	1
Insecticide toxin TcdB middle/N-terminal region	PF12256	4
Insulin-induced protein (INSIG)	PF07281	1
Integrase core domain	PF00665	1
Ion channel regulatory protein UNC-93	PF05978	1
IQ calmodulin-binding motif	PF00612	1
Iron/manganese superoxide dismutases, alpha-hairpin domain	PF00081	1
Iron/manganese superoxide dismutases, C-terminal domain	PF02777	1
Iron-containing alcohol dehydrogenase	PF00465	1
Iron-containing alcohol dehydrogenase	PF13685	1
Isochorismatase family	PF00857	4
Isocitrate/isopropylmalate dehydrogenase	PF00180	1
Isy1-like splicing family	PF06246	1
JAB1/Mov34/MPN/PAD-1 ubiquitin protease	PF01398	1
Jacalin-like lectin domain	PF01419	1
Kelch motif	PF13854	7
Kelch motif	PF01344	4
Kelch motif	PF13964	5
Kelch motif	PF07646	3
KH domain	PF00013	1
KilA-N domain	PF04383	1
Kinase-like	PF14531	2
Kinesin motor domain	PF00225	1
Kinetochore complex Sim4 subunit Fta1	PF13092	1
KR domain	PF08659	13
Ku C terminal domain like	PF08785	1
Ku70/Ku80 beta-barrel domain	PF02735	1
Ku70/Ku80 N-terminal alpha/beta domain	PF03731	1
La domain	PF05383	1
Lactonase, 7-bladed beta-propeller	PF10282	3
Legume-like lectin family	PF03388	1
LETM1-like protein	PF07766	1
LeuA allosteric (dimerisation) domain	PF08502	1
Leucine rich repeat	PF13855	2
Leucine Rich Repeat	PF00560	2
Leucine Rich repeat	PF13516	2
Leucine Rich repeats (2 copies)	PF12799	1
Leucine-rich repeat	PF14580	1
LicD family	PF04991	2
Life-span regulatory factor	PF12855	1
LIM domain	PF00412	1
Lipase (class 3)	PF01764	5
Lipase 3 N-terminal region	PF03893	1
Lipocalin-like domain	PF08212	1
Lipocalin-like domain	PF13924	1
LisH	PF08513	1
LITAF-like zinc ribbon domain	PF10601	1
L-lysine 6-monooxygenase (NADPH-requiring)	PF13434	8
LMBR1-like membrane protein	PF04791	1
LRR_7,Leucine rich repeat	PF13504	1
LSM domain	PF01423	4
Lung seven transmembrane receptor	PF06814	1
Lyase	PF00206	1
Lycopene cyclase protein	PF05834	3
Lysine-specific metallo-endopeptidase	PF14521	1
LysM domain	PF01476	9
Lysophospholipase catalytic domain	PF01735	1
Lytic polysaccharide mono-oxygenase, cellulose-degrading	PF03067	3
Lytic transglycolase	PF03330	3
M42 glutamyl aminopeptidase	PF05343	1
Mad3/BUB1 homology region 1	PF08311	2
Maintenance of mitochondrial morphology protein 1	PF10296	1
Maintenance of mitochondrial structure and function	PF13012	1
Major Facilitator Superfamily	PF07690	17
Major intrinsic protein	PF00230	1
Male sterility protein	PF07993	6
Mandelate racemase / muconate lactonizing enzyme, C-terminal domain	PF01188	1
Mandelate racemase / muconate lactonizing enzyme, N-terminal domain	PF02746	1
MBOAT, membrane-bound O-acyltransferase family	PF03062	2
Mechanosensitive ion channel	PF00924	2
Meiosis protein SPO22/ZIP4 like	PF08631	1
Melibiase	PF02065	1
Membrane magnesium transporter	PF10270	1
Metallo-beta-lactamase superfamily	PF00753	2
Metallo-peptidase family M12	PF13688	2
Metallo-peptidase family M12B Reprolysin-like	PF13583	2
Metallo-peptidase family M12B Reprolysin-like	PF13582	4
Metallo-peptidase family M12B Reprolysin-like	PF13574	1
Metallopeptidase family M24	PF00557	1
Methyltransf_26	PF13659	6
Methyltransferase domain	PF13383	1
Methyltransferase domain	PF13489	9
Methyltransferase domain	PF08241	11
Methyltransferase domain	PF12847	9
Methyltransferase domain	PF08242	8
Methyltransferase domain	PF13847	9
Methyltransferase domain	PF13649	5
Methyltransferase FkbM domain	PF05050	1
Methyltransferase small domain	PF05175	3
MGS-like domain	PF02142	1
Microtubule-associated protein CRIPT	PF10235	2
Mid2 like cell wall stress sensor	PF04478	2
MIF4G domain	PF02854	2
Misato Segment II tubulin-like domain	PF10644	1
Mitochondrial ATPase inhibitor, IATP	PF04568	1
Mitochondrial biogenesis AIM24	PF01987	1
Mitochondrial branched-chain alpha-ketoacid dehydrogenase kinase	PF10436	2
Mitochondrial carrier protein	PF00153	7
Mitochondrial F1-F0 ATP synthase subunit F of fungi	PF10791	1
Mitochondrial function, CLU-N-term	PF15044	1
Mitochondrial import protein Pam17	PF08566	1
Mitochondrial protein from FMP27	PF10344	1
Mitochondrial ribosomal protein L28	PF09812	1
Mitochondrial ribosomal protein L37	PF08561	1
Mitochondrial ribosomal subunit S27	PF08293	1
ML domain	PF02221	1
ML-like domain	PF14558	3
Mo-co oxidoreductase dimerisation domain	PF03404	1
MoeZ/MoeB domain	PF05237	1
Molybdopterin oxidoreductase	PF00384	1
Molybdopterin-binding domain of aldehyde dehydrogenase	PF02738	1
Mono-functional DNA-alkylating methyl methanesulfonate N-term	PF10433	1
MOSC domain	PF03473	1
MOSC N-terminal beta barrel domain	PF03476	1
MreB/Mbl protein	PF06723	2
MSP (Major sperm protein) domain	PF00635	1
Multicopper oxidase	PF07732	5
Multicopper oxidase	PF07731	5
Multicopper oxidase	PF00394	5
Mycolic acid cyclopropane synthetase	PF02353	3
MYND finger	PF01753	2
N terminal extension of bacteriophage endosialidase	PF12218	3
N2227-like protein	PF07942	1
Na+ dependent nucleoside transporter C-terminus	PF07662	1
Na+ dependent nucleoside transporter N-terminus	PF01773	1
NACHT domain	PF05729	6
NAD dependent epimerase/dehydratase family	PF01370	8
NAD synthase	PF02540	1
NAD(P)-binding Rossmann-like domain	PF13450	21
NAD(P)H-binding	PF13460	9
NADH:flavin oxidoreductase / NADH oxidase family	PF00724	1
NADH-ubiquinone oxidoreductase subunit G, C-terminal	PF09326	1
NADH-ubiquinone oxidoreductase-G iron-sulfur binding region	PF10588	1
NADP oxidoreductase coenzyme F420-dependent	PF03807	1
NAT, N-acetyltransferase, of N-acetylglutamate synthase	PF04768	1
Nbl1 / Borealin N terminal	PF10444	1
Ndr family	PF03096	1
Necrosis inducing protein (NPP1)	PF05630	6
Neutral/alkaline non-lysosomal ceramidase, N-terminal	PF04734	1
NHL repeat	PF01436	1
Nitrite and sulphite reductase 4Fe-4S domain	PF01077	1
Nitrite/Sulfite reductase ferredoxin-like half domain	PF03460	1
Nitrogen Permease regulator of amino acid transport activity 3	PF03666	1
Nitronate monooxygenase	PF03060	2
NLI interacting factor-like phosphatase	PF03031	1
NmrA-like family	PF05368	6
NMT1/THI5 like	PF09084	1
NMT1-like family	PF13379	1
Noc2p family	PF03715	1
non-haem dioxygenase in morphine synthesis N-terminal	PF14226	4
Non-repetitive/WGA-negative nucleoporin C-terminal	PF03177	1
non-SMC mitotic condensation complex subunit 1	PF12717	2
Nop53 (60S ribosomal biogenesis)	PF07767	1
NOSIC	PF08060	1
Nrap protein	PF03813	1
Nsp1-like C-terminal region	PF05064	1
N-terminal domain of ribose phosphate pyrophosphokinase	PF13793	1
N-terminal region of Chorein or VPS13	PF12624	1
N-terminus of kinetochore NMS complex subunit Spc7	PF15402	1
NUBPL iron-transfer P-loop NTPase	PF10609	1
NUC153 domain	PF08159	1
Nucleoporin FG repeat region	PF13634	1
Nucleoporin Nup120/160	PF11715	6
Nucleoside transporter	PF01733	2
Nucleosome assembly protein (NAP)	PF00956	1
Nucleotide exchange factor Fes1	PF08609	1
Nucleotide-sugar transporter	PF04142	1
Nucleotidyltransferase	PF06042	1
Nucleotidyltransferase domain	PF01909	2
NUDIX domain	PF00293	3
Nuf2 family	PF03800	1
Nup133 N terminal like	PF08801	1
Nup53/35/40-type RNA recognition motif	PF14605	2
O-Glycosyl hydrolase family 30	PF14587	1
Oligonucleotide/oligosaccharide-binding (OB)-fold	PF07717	2
Oligosaccharyltransferase subunit Ribophorin II	PF05817	1
O-methyltransferase	PF00891	1
OST3 / OST6 family, transporter family	PF04756	1
Oxidoreductase FAD-binding domain	PF00970	3
Oxidoreductase family, C-terminal alpha/beta domain	PF02894	1
Oxidoreductase family, NAD-binding Rossmann fold	PF01408	1
Oxidoreductase molybdopterin binding domain	PF00174	1
Oxidoreductase NAD-binding domain	PF00175	3
PA domain	PF02225	11
PA14 domain	PF07691	1
Paf1	PF03985	1
Paired amphipathic helix repeat	PF02671	1
PalH/RIM21	PF08733	1
Palmitoyl protein thioesterase	PF02089	0
Pam16	PF03656	1
PAN domain	PF00024	1
PAP2 superfamily	PF01569	1
Parkin co-regulated protein	PF10274	1
Part of AAA domain	PF13245	2
Patatin-like phospholipase	PF01734	1
Pathogen effector	PF14856	5
PB1 domain	PF00564	1
PCI domain	PF01399	1
PCRF domain	PF03462	1
Pectate lyase	PF00544	15
Pectate lyase	PF03211	16
Pectate lyase superfamily protein	PF12708	3
Pectinesterase	PF01095	5
Pentatricopeptide repeat domain	PF13812	1
PE-PPE domain	PF08237	5
Peptidase C13 family	PF01650	1
Peptidase C26	PF07722	3
Peptidase dimerisation domain	PF07687	3
Peptidase family M1	PF01433	1
Peptidase family M20/M25/M40	PF01546	7
Peptidase family M28	PF04389	12
Peptidase family M3	PF01432	1
Peptidase family M49	PF03571	1
Peptidase family S41	PF03572	3
Peptidase inhibitor I78 family	PF11720	1
Peptidase inhibitor I9	PF05922	6
Pericentrin-AKAP-450 domain of centrosomal targeting protein	PF10495	1
Periplasmic copper-binding protein (NosD)	PF05048	1
Permease family	PF00860	1
Permease for cytosine/purines, uracil, thiamine, allantoin	PF02133	1
Peroxidase	PF00141	6
Peroxidase, family 2	PF01328	1
Peroxin 13, N-terminal region	PF04088	2
PH domain	PF00169	3
Phage lysozyme	PF00959	1
PHD-finger	PF00628	3
PHD-finger	PF13831	1
PHD-like zinc-binding domain	PF13771	1
PHD-zinc-finger like domain	PF13832	1
Phenazine biosynthesis-like protein	PF02567	1
PHF5-like protein	PF03660	1
PhoD-like phosphatase	PF09423	2
Phorbol esters/diacylglycerol binding domain (C1 domain)	PF00130	1
Phosphate transporter family	PF01384	2
Phosphatidylethanolamine-binding protein	PF01161	2
Phosphatidylinositol 3- and 4-kinase	PF00454	2
Phosphatidylinositol-4-phosphate 5-Kinase	PF01504	1
Phosphoesterase family	PF04185	1
Phosphoglucomutase/phosphomannomutase, alpha/beta/alpha domain I	PF02878	1
Phosphoglucomutase/phosphomannomutase, alpha/beta/alpha domain II	PF02879	1
Phosphoglucomutase/phosphomannomutase, alpha/beta/alpha domain III	PF02880	1
Phosphoglucomutase/phosphomannomutase, C-terminal domain	PF00408	1
Phosphoinositide 3-kinase C2	PF00792	1
Phosphoinositide 3-kinase family, accessory domain (PIK domain)	PF00613	1
Phospholipase/Carboxylesterase	PF02230	1
Phosphopantetheine attachment site	PF00550	5
Phosphoribosyl synthetase-associated domain	PF14572	1
Phosphoribosyl transferase domain	PF00156	1
Phosphoribulokinase / Uridine kinase family	PF00485	1
Phosphorylase superfamily	PF01048	3
Phosphotransferase enzyme family	PF01636	3
PHP domain	PF02811	1
Phytanoyl-CoA dioxygenase (PhyH)	PF05721	1
Phytase	PF02333	1
pinin/SDK/memA/ protein conserved region	PF04696	2
Pirin	PF02678	1
Plant protein of unknown function (DUF946)	PF06101	1
Platelet-activating factor acetylhydrolase, isoform II	PF03403	2
Pleckstrin homology domain	PF15411	1
Pleckstrin homology domain	PF15410	2
Pleckstrin homology domain	PF15413	2
P-loop containing region of AAA domain	PF13555	2
Poly A polymerase head domain	PF01743	1
Poly(A) polymerase central domain	PF04928	1
Poly(A) polymerase predicted RNA binding domain	PF04926	1
Poly(ADP-ribose) polymerase catalytic domain	PF00644	1
Polyketide synthase dehydratase	PF14765	2
Polysaccharide biosynthesis protein	PF02719	1
Polysaccharide deacetylase	PF01522	5
Polysaccharide lyase family 4, domain II	PF14686	3
Polysaccharide lyase family 4, domain III	PF14683	3
PPIC-type PPIASE domain	PF13616	1
PPIC-type PPIASE domain	PF00639	1
PPR repeat	PF12854	1
PPR repeat	PF01535	1
PPR repeat family	PF13041	1
PQQ-like domain	PF13360	2
PQQ-like domain	PF13570	1
Predicted ATPase of the ABC class	PF09818	1
Prefoldin subunit	PF01920	1
Pregnancy-associated plasma protein-A	PF05572	6
PRELI-like family	PF04707	1
Pre-mRNA 3'-end-processing endonuclease polyadenylation factor C-term	PF11718	1
pre-mRNA processing factor 4 (PRP4) like	PF08799	2
Prenylcysteine lyase	PF07156	0
Prion-inhibition and propagation	PF14479	3
Probable RNA and SrmB- binding site of polymerase A	PF12627	1
Prokaryotic phospholipase A2	PF09056	2
Pro-kumamolisin, activation domain	PF09286	1
Prolyl oligopeptidase family	PF00326	8
Proprotein convertase P-domain	PF01483	2
Proteasome complex subunit Rpn13 ubiquitin receptor	PF04683	1
Proteasome maturation factor UMP1	PF05348	1
Proteasome subunit	PF00227	1
Protein kinase C terminal domain	PF00433	1
Protein kinase domain	PF00069	16
Protein of unknown function (DUF1077)	PF06417	1
Protein of unknown function (DUF1237)	PF06824	1
Protein of unknown function (DUF1295)	PF06966	1
Protein of unknown function (DUF1399)	PF07173	1
Protein of unknown function (DUF1446)	PF07287	1
Protein of unknown function (DUF1479)	PF07350	2
Protein of unknown function (DUF1513)	PF07433	1
Protein of unknown function (DUF1524)	PF07510	2
Protein of unknown function (DUF1565)	PF07602	1
Protein of unknown function (DUF1620)	PF07774	2
Protein of unknown function (DUF1640)	PF07798	1
Protein of unknown function (DUF1682)	PF07946	1
Protein of unknown function (DUF1688)	PF07958	1
Protein of unknown function (DUF1749)	PF08538	1
Protein of unknown function (DUF1762)	PF08574	1
Protein of unknown function (DUF1765)	PF08578	1
Protein of unknown function (DUF2456)	PF10445	1
Protein of unknown function (DUF2638)	PF10937	1
Protein of unknown function (DUF2823)	PF11034	1
Protein of unknown function (DUF3074)	PF11274	1
Protein of unknown function (DUF3128)	PF11326	2
Protein of unknown function (DUF3129)	PF11327	4
Protein of unknown function (DUF3405)	PF11885	3
Protein of unknown function (DUF3419)	PF11899	1
Protein of unknown function (DUF3429)	PF11911	1
Protein of unknown function (DUF3433)	PF11915	2
Protein of unknown function (DUF3435)	PF11917	1
Protein of unknown function (DUF3455)	PF11937	2
Protein of unknown function (DUF3602)	PF12223	1
Protein of unknown function (DUF3659)	PF12396	1
Protein of unknown function (DUF3723)	PF12520	2
Protein of unknown function (DUF3752)	PF12572	1
Protein of unknown function (DUF3759)	PF12585	1
Protein of unknown function (DUF3807)	PF12720	1
Protein of unknown function (DUF3984)	PF13136	1
Protein of unknown function (DUF410)	PF04190	1
Protein of unknown function (DUF4243)	PF14027	1
Protein of unknown function (DUF4448)	PF14610	3
Protein of unknown function (DUF726)	PF05277	1
Protein of unknown function (DUF815)	PF05673	1
Protein of unknown function (DUF861)	PF05899	1
Protein of unknown function (DUF962)	PF06127	1
Protein of unknown function DUF45	PF01863	1
Protein of unknown function, DUF258	PF03193	4
Protein phosphatase 2C	PF13672	2
Protein phosphatase 2C	PF00481	3
Protein prenyltransferase alpha subunit repeat	PF01239	1
Protein tyrosine kinase	PF07714	13
Protein-arginine deiminase (PAD)	PF03068	2
Prp31 C terminal domain	PF09785	1
PUA domain	PF01472	1
Pumilio-family RNA binding repeat	PF00806	1
Putative carbohydrate metabolism domain	PF13201	2
Putative cyclase	PF04199	1
Putative diphthamide synthesis protein	PF01866	1
Putative exonuclease SbcCD, C subunit	PF13558	1
Putative Ig domain	PF05345	1
Putative NAD(P)-binding	PF13241	1
Putative peptidase family	PF13933	1
Putative S-adenosyl-L-methionine-dependent methyltransferase	PF02636	1
Putative SAM-dependent methyltransferase	PF11312	1
Putative serine dehydratase domain	PF14031	2
Putative Sin3 binding protein	PF10330	1
Putative stress-responsive nuclear envelope protein	PF10281	1
Putative threonine/serine exporter	PF06738	1
Putative TOS1-like glycosyl hydrolase (DUF2401)	PF10287	3
Putative zinc finger in N-recognin (UBR box)	PF02207	1
Putative zinc-finger of transcription factor IIIC complex	PF12660	1
PX domain	PF00787	1
Pyoverdine/dityrosine biosynthesis protein	PF05141	1
Pyridine nucleotide-disulphide oxidoreductase	PF07992	15
Pyridine nucleotide-disulphide oxidoreductase	PF13738	10
Pyridine nucleotide-disulphide oxidoreductase	PF00070	8
Pyridoxal-phosphate dependent enzyme	PF00291	1
Pyridoxamine 5'-phosphate oxidase	PF13883	1
Pyridoxamine 5'-phosphate oxidase	PF01243	1
Pyrroline-5-carboxylate reductase dimerisation	PF14748	1
Pyruvate flavodoxin/ferredoxin oxidoreductase, thiamine diP-bdg	PF01855	1
Rad17 cell cycle checkpoint protein	PF03215	3
RanBP1 domain	PF00638	1
Ras family	PF00071	4
Ras of Complex, Roc, domain of DAPkinase	PF08477	4
RasGAP C-terminus	PF03836	1
RasGEF domain	PF00617	1
RasGEF N-terminal motif	PF00618	1
Receptor L domain	PF01030	1
RecF/RecN/SMC N terminal domain	PF02463	4
Redoxin	PF08534	1
Region in Clathrin and VPS	PF00637	1
Regulator of chromosome condensation (RCC1) repeat	PF00415	1
Regulator of chromosome condensation (RCC1) repeat	PF13540	1
Regulator of volume decrease after cellular swelling	PF03517	1
Repair protein Rad1/Rec1/Rad17	PF02144	1
Repeat domain in Vibrio, Colwellia, Bradyrhizobium and Shewanella	PF13517	4
Replication factor C C-terminal domain	PF08542	2
Replication factor RFC1 C terminal domain	PF08519	1
Reprolysin (M12B) family zinc metalloprotease	PF01421	1
Rer1 family	PF03248	1
Retinal pigment epithelial membrane protein	PF03055	1
Reverse transcriptase (RNA-dependent DNA polymerase)	PF07727	1
Reverse transcriptase (RNA-dependent DNA polymerase)	PF00078	1
RF-1 domain	PF00472	2
Rhamnogalacturonan lyase B, N-terminal	PF09284	1
Rhodanese-like domain	PF00581	1
RhoGAP domain	PF00620	1
RhoGEF domain	PF00621	1
ribonuclease	PF00545	2
Ribonuclease III domain	PF00636	1
Ribonuclease T2 family	PF00445	2
Ribonuclease-III-like	PF14622	1
Ribonucleotide reductase, small chain	PF00268	2
Ribophorin I	PF04597	1
Ribosomal L29 protein	PF00831	1
Ribosomal L29e protein family	PF01779	1
Ribosomal L37ae protein family	PF01780	1
ribosomal L5P family C-terminus	PF00673	1
Ribosomal protein L16p/L10e	PF00252	1
Ribosomal protein L19e	PF01280	1
Ribosomal protein L22p/L17e	PF00237	1
Ribosomal protein L24e	PF01246	1
Ribosomal protein L3	PF00297	1
Ribosomal protein L44	PF00935	1
Ribosomal protein L6e	PF01159	1
Ribosomal protein L7Ae/L30e/S12e/Gadd45 family	PF01248	2
Ribosomal protein S17	PF00366	1
Ribosomal protein S19	PF00203	1
Ribosomal protein S21e	PF01249	1
Ribosomal protein S5, C-terminal domain	PF03719	1
Ribosomal protein S5, N-terminal domain	PF00333	1
Ribosomal protein S6e	PF01092	2
Ribosomal protein S8	PF00410	1
Ribosomal protein S8e	PF01201	1
Ribosomal proteins 50S-L15, 50S-L18e, 60S-L27A	PF00828	1
Ribosome biogenesis protein SLX9	PF15341	1
RIC1	PF07064	1
Ricin-type beta-trefoil lectin domain	PF00652	2
Right handed beta helix region	PF13229	8
Ring finger domain	PF13639	7
RING-H2 zinc finger domain	PF12678	3
RING-type zinc-finger	PF13445	1
RING-variant domain	PF12906	2
Rix1 complex component involved in 60S ribosome maturation	PF12333	1
RmlD substrate binding domain	PF04321	1
RNA binding motif	PF08777	1
RNA cap guanine-N2 methyltransferase	PF09445	2
RNA dependent RNA polymerase	PF05183	1
RNA pol II promoter Fmp27 protein domain	PF10359	1
RNA pol II promoter Fmp27 protein domain	PF10347	1
RNA pol II promoter Fmp27 protein domain	PF10305	1
RNA polymerase I specific transcription initiation factor RRN3	PF05327	1
RNA polymerase Rpb1, domain 1	PF04997	1
RNA polymerase Rpb1, domain 2	PF00623	1
RNA polymerase Rpb1, domain 3	PF04983	1
RNA polymerase Rpb1, domain 4	PF05000	1
RNA polymerase Rpb1, domain 5	PF04998	1
RNA polymerase Rpb3/Rpb11 dimerisation domain	PF01193	1
RNA polymerase Rpb3/RpoA insert domain	PF01000	1
RNA polymerase Rpb4	PF03874	2
RNA polymerase Rpb8	PF03870	1
RNA polymerases N / 8 kDa subunit	PF01194	1
RNA recognition motif 2	PF04059	1
RNA recognition motif. (a.k.a. RRM, RBD, or RNP domain)	PF00076	9
RNA recognition motif. (a.k.a. RRM, RBD, or RNP domain)	PF13893	8
RNA recognition motif. (a.k.a. RRM, RBD, or RNP domain)	PF14259	7
RNA12 protein	PF10443	2
RNase P subunit Pop3	PF08228	1
RNB domain	PF00773	1
RPAP1-like, C-terminal	PF08620	1
RPAP1-like, N-terminal	PF08621	1
rRNA processing/ribosome biogenesis	PF08167	1
RTA1 like protein	PF04479	2
RTC4-like domain	PF14474	1
RWD domain	PF05773	1
S1 RNA binding domain	PF00575	1
S1/P1 Nuclease	PF02265	3
SAC3/GANP family	PF03399	1
Saccharopine dehydrogenase NADP binding domain	PF03435	1
SacI homology domain	PF02383	2
SAD/SRA domain	PF02182	1
Sad1 / UNC-like C-terminal	PF07738	1
SAM domain (Sterile alpha motif)	PF07647	1
SAM domain (Sterile alpha motif)	PF00536	1
SAP domain	PF02037	1
Sas10/Utp3/C1D family	PF04000	1
SCA7, zinc-binding domain	PF08313	1
Scytalone dehydratase	PF02982	1
Sds3-like	PF08598	2
Sec61beta family	PF03911	1
Sec7 domain	PF01369	1
Secretory lipase	PF03583	1
Secretory pathway protein Sec39	PF08314	1
Sedlin, N-terminal conserved region	PF04628	2
Sel1 repeat	PF08238	1
Semialdehyde dehydrogenase, NAD binding domain	PF01118	2
Septin	PF00735	2
Serine aminopeptidase, S33	PF12146	2
Serine carboxypeptidase	PF00450	7
Serine carboxypeptidase S28	PF05577	2
Serine hydrolase (FSH1)	PF03959	1
Serine hydroxymethyltransferase	PF00464	1
Serine-threonine protein kinase 19	PF10494	1
Ser-Thr-rich glycosyl-phosphatidyl-inositol-anchored membrane family	PF10342	4
SET domain	PF00856	6
SH3 domain	PF00018	5
Shikimate kinase	PF01202	2
short chain dehydrogenase	PF00106	14
SHR-binding domain of vacuolar-sorting associated protein 13	PF06650	1
SHS2 domain found in N terminus of Rpb7p/Rpc25p/MJ0397	PF03876	1
Sigma-54 interaction domain	PF00158	1
Signal recognition particle 9 kDa protein (SRP9)	PF05486	2
Signal recognition particle receptor beta subunit	PF09439	2
Sin3 family co-repressor	PF08295	1
Sirohaem biosynthesis protein central	PF14824	1
Sirohaem biosynthesis protein C-terminal	PF14823	1
SIS domain	PF01380	1
SIT4 phosphatase-associated protein	PF04499	1
Slx4 endonuclease	PF09494	1
SMC proteins Flexible Hinge Domain	PF06470	1
SMP-30/Gluconolaconase/LRE-like region	PF08450	1
Snare region anchored in the vesicle membrane C-terminus	PF12352	1
SNF2 family N-terminal domain	PF00176	3
Snf7	PF03357	2
SnoaL-like domain	PF13577	2
snoRNA binding domain, fibrillarin	PF01798	1
Sodium Bile acid symporter family	PF01758	1
Sodium:dicarboxylate symporter family	PF00375	1
Something about silencing, SAS, complex subunit 4	PF15460	1
SOS response associated peptidase (SRAP)	PF02586	1
Spa2 homology domain (SHD) of GIT	PF08518	1
Spc7 kinetochore protein	PF08317	1
Spc7_C2	PF15577	1
SPFH domain / Band 7 family	PF01145	1
Spherulation-specific family 4	PF12138	1
Sphingolipid Delta4-desaturase (DES)	PF08557	1
Splicing factor 3B subunit 1	PF08920	1
SPX domain	PF03105	1
SRF-type transcription factor (DNA-binding and dimerisation domain)	PF00319	1
SRI (Set2 Rpb1 interacting) domain	PF08236	1
Ssl1-like	PF04056	1
Ssu72-like protein	PF04722	1
Stage II sporulation protein E (SpoIIE)	PF07228	2
Starch binding domain	PF00686	3
STAS domain	PF01740	1
Stc1 domain	PF12898	1
STE like transcription factor	PF02200	1
Sterol methyltransferase C-terminal	PF08498	2
Stigma-specific protein, Stig1	PF04885	3
Stress responsive A/B Barrel Domain	PF07876	1
Stretch-activated Ca2+-permeable channel component	PF12929	1
Subtilase family	PF00082	18
Sugar (and other) transporter	PF00083	8
Sugar-binding cellulase-like	PF12876	7
Sugar-tranasporters, 12 TM	PF05631	1
Sulfatase	PF00884	2
Sulfate permease family	PF00916	1
Suppressor of forked protein (Suf)	PF05843	2
SUR7/PalI family	PF06687	1
Surfeit locus protein 6	PF04935	1
Survival protein SurE	PF01975	1
Sybindin-like family	PF04099	1
SYF2 splicing factor	PF08231	1
Synaptobrevin	PF00957	1
TAFII55 protein conserved region	PF04658	1
Tannase and feruloyl esterase	PF07519	4
Taurine catabolism dioxygenase TauD, TfdA family	PF02668	2
TCP-1/cpn60 chaperonin family	PF00118	3
TEA/ATTS domain family	PF01285	1
Tetratricopeptide repeat	PF13428	7
Tetratricopeptide repeat	PF00515	5
Tetratricopeptide repeat	PF14559	3
Tetratricopeptide repeat	PF13432	4
Tetratricopeptide repeat	PF07719	6
Tetratricopeptide repeat	PF13181	3
Tetratricopeptide repeat	PF13431	4
Tetratricopeptide repeat	PF13371	3
Tetratricopeptide repeat	PF13176	3
Tetratricopeptide repeat	PF13429	3
Tetratricopeptide repeat	PF13174	2
Tetratricopeptide repeat	PF13424	4
Tetratricopeptide repeat	PF14561	1
Tetratricopeptide repeat	PF13374	1
TFIIS helical bundle-like domain	PF08711	1
Thi4 family	PF01946	4
Thiamine-binding protein	PF01910	1
ThiF family	PF00899	1
Thioesterase domain	PF00975	1
Thioesterase superfamily	PF03061	1
Thioesterase-like superfamily	PF13622	1
Thioesterase-like superfamily	PF13279	1
Thiolase, C-terminal domain	PF02803	1
Thiolase, N-terminal domain	PF00108	3
Thioredoxin	PF00085	4
Thioredoxin	PF14595	0
Thioredoxin-like	PF13905	4
Thioredoxin-like	PF13899	1
Thioredoxin-like domain	PF13848	3
Thioredoxin-like domain	PF13098	2
THO complex subunit 1 transcription elongation factor	PF11957	1
Threonine/Serine exporter, ThrE	PF12821	1
Tim17/Tim22/Tim23/Pmp24 family	PF02466	1
TIP49 C-terminus	PF06068	1
TLC domain	PF03798	1
Toprim domain	PF01751	1
TPR repeat	PF13414	8
TRAF-type zinc finger	PF02176	1
TRAM1-like protein	PF08390	1
Transcription factor IIIC subunit delta N-term	PF12657	1
Transcription factor S-II (TFIIS)	PF01096	1
Transcription factor S-II (TFIIS), central domain	PF07500	1
Transcription factor TFIID complex subunit 8 C-term	PF10406	1
Transcription factor TFIIH complex subunit Tfb5	PF06331	1
Transferase family	PF02458	1
Transferrin receptor-like dimerisation domain	PF04253	2
Transglutaminase-like superfamily	PF13369	1
Transient receptor potential (TRP) ion channel	PF06011	3
Transketolase, C-terminal domain	PF02780	1
Transketolase, pyrimidine binding domain	PF02779	1
Transketolase, thiamine diphosphate binding domain	PF00456	1
Translation initiation factor eIF3 subunit	PF08597	1
Translation initiation factor eIF3 subunit 135	PF12807	1
Translation initiation factor SUI1	PF01253	2
Translation-initiation factor 2	PF11987	1
Translin family	PF01997	1
Translocon-associated protein (TRAP), alpha subunit	PF03896	1
Transmembrane amino acid transporter protein	PF01490	2
Trehalase	PF01204	2
Trimerisation motif	PF08954	1
tRNA pseudouridine synthase	PF01416	2
tRNA synthetases class I (W and Y)	PF00579	2
Trypsin	PF00089	2
Tryptophan halogenase	PF04820	2
Tubulin C-terminal domain	PF03953	1
Tubulin domain	PF14881	1
Tubulin/FtsZ family, GTPase domain	PF00091	2
Tuftelin interacting protein N terminal	PF12457	1
twin BRCT domain	PF12738	1
Type I phosphodiesterase / nucleotide pyrophosphatase	PF01663	1
Type II/IV secretion system protein	PF00437	1
Type III restriction enzyme, res subunit	PF04851	3
U3 small nucleolar RNA-associated protein 6	PF08640	1
U3 snoRNA associated	PF08297	1
UAA transporter family	PF08449	1
UBA/TS-N domain	PF00627	2
ubiE/COQ5 methyltransferase family	PF01209	7
Ubiquitin 3 binding protein But2 C-terminal domain	PF09792	1
Ubiquitin carboxyl-terminal hydrolase	PF13423	3
Ubiquitin carboxyl-terminal hydrolase	PF00443	3
Ubiquitin carboxyl-terminal hydrolase, family 1	PF01088	1
Ubiquitin elongating factor core	PF10408	1
Ubiquitin family	PF00240	4
Ubiquitin fusion degradation protein UFD1	PF03152	1
Ubiquitin-2 like Rad60 SUMO-like	PF11976	1
Ubiquitin-2 like Rad60 SUMO-like	PF13881	1
Ubiquitin-conjugating enzyme	PF00179	3
Ubiquitin-like autophagy protein Apg12	PF04110	1
U-box domain	PF04564	2
UBX domain	PF00789	1
UDP-glucoronosyl and UDP-glucosyl transferase	PF00201	1
UDP-glucose 4-epimerase C-term subunit	PF13950	1
UDP-glucose:Glycoprotein Glucosyltransferase	PF06427	0
Ulp1 protease family, C-terminal catalytic domain	PF02902	1
Uncharacterised ACR, YagE family COG1723	PF02582	1
Uncharacterised protein family UPF0052	PF01933	1
Uncharacterized ACR, YdiU/UPF0061 family	PF02696	1
Uncharacterized alpha/beta hydrolase domain (DUF2235)	PF09994	1
Uncharacterized protein conserved in bacteria (DUF2264)	PF10022	1
Up-frameshift suppressor 2	PF04050	1
Uracil phosphoribosyltransferase	PF14681	1
Urease alpha-subunit, N-terminal domain	PF00449	1
Urease beta subunit	PF00699	1
Urease, gamma subunit	PF00547	1
UTP--glucose-1-phosphate uridylyltransferase	PF01704	1
Vacuolar 14 Fab1-binding region	PF12755	3
Vacuolar ATP synthase subunit S1 (ATP6S1)	PF05827	1
Vacuolar protein sorting protein 11 C terminal	PF12451	1
Vacuolar protein sorting-associated protein 35	PF03635	1
Vacuolar segregation subunit 7	PF12751	1
Vacuolar sorting 38 and autophagy-related subunit 14	PF10186	1
Vacuolar sorting protein 9 (VPS9) domain	PF02204	1
Variant SH3 domain	PF14604	4
Variant SH3 domain	PF07653	4
VHS domain	PF00790	1
Vitamin B6 photo-protection and homoeostasis	PF04884	1
Vitamin-D-receptor interacting Mediator subunit 4	PF10018	1
Voltage gated chloride channel	PF00654	1
Voltage-dependent anion channel	PF03595	1
von Willebrand factor type A domain	PF13519	1
von Willebrand factor type A domain	PF00092	1
Vps5 C terminal like	PF09325	1
Vta1 like	PF04652	1
V-type ATPase 116kDa subunit family	PF01496	1
WD domain, G-beta repeat	PF00400	14
WD40-like Beta Propeller Repeat	PF07676	1
WH2 motif	PF02205	1
WLM domain	PF08325	1
WSC domain	PF01822	15
WW domain	PF00397	1
X8 domain	PF07983	1
XFP C-terminal domain	PF09363	1
XFP N-terminal domain	PF09364	1
XPG I-region	PF00867	2
XPG N-terminal domain	PF00752	2
Xylanase inhibitor C-terminal	PF14541	1
Xylanase inhibitor N-terminal	PF14543	5
Xylose isomerase-like TIM barrel	PF01261	1
Yeast cortical protein KAR9	PF08580	1
Yeast mitochondrial distribution and morphology (MDM) proteins	PF08118	1
YEATS family	PF03366	1
Yippee zinc-binding/DNA-binding /Mis18, centromere assembly	PF03226	1
Zeta toxin	PF06414	1
Zinc carboxypeptidase	PF00246	14
Zinc finger C-x8-C-x5-C-x3-H type (and similar)	PF00642	1
zinc finger of C3HC4-type, RING	PF15227	1
Zinc finger, C2H2 type	PF00096	3
Zinc finger, C3HC4 type (RING finger)	PF00097	8
Zinc finger, C3HC4 type (RING finger)	PF13923	2
Zinc finger, C3HC4 type (RING finger)	PF13920	2
Zinc-binding	PF12907	2
Zinc-binding dehydrogenase	PF00107	4
Zinc-finger double domain	PF13465	3
zinc-RING finger domain	PF14634	2
Zn-dependent metallo-hydrolase RNA specificity domain	PF07521	1
