# Supplementary material for: Comprehensive analysis of Verticillium nonalfalfae in silico secretome uncovers putative effector proteins expressed during hop invasion
Source: PLoS One. 2018 Jun 12;13(6):e0198971. doi: 10.1371/journal.pone.0198971 (PMC5997321; doi:10.1371/journal.pone.0198971)
Supplement: S6 Table — EffectorP, a machine learning prediction program for fungal effectors [16]; PHI, Pathogen-Host Interaction database, which contains expertly curated molecular and biological information on genes proven to affect the outcome of pathogen-host interactions [62]. (XLSX) [file pone.0198971.s006.xlsx]

## Sheet: List1
S6 Table
Gene ID	EffectorP	PHI-phenotype	PHI-organism	PHI-protein	PHI-coverage	PHI e-value
Vna1.53	-	-	-	-	-	-
Vna1.63	-	-	-	-	-	-
Vna1.67	-	-	-	-	-	-
Vna1.122	-	Reduced virulence	Candida albicans	DUR1,2	32.45	8e-09
Vna1.124	-	-	-	-	-	-
Vna1.139	-	-	-	-	-	-
Vna1.150	-	-	-	-	-	-
Vna1.190	-	-	-	-	-	-
Vna1.282	-	-	-	-	-	-
Vna1.285	-	-	-	-	-	-
Vna1.306	0.992	-	-	-	-	-
Vna1.342	-	-	-	-	-	-
Vna1.348	1	-	-	-	-	-
Vna1.431	-	-	-	-	-	-
Vna1.504	-	-	-	-	-	-
Vna1.527	-	-	-	-	-	-
Vna1.542	-	-	-	-	-	-
Vna1.565	1	-	-	-	-	-
Vna1.566	-	-	-	-	-	-
Vna1.575	0.705	-	-	-	-	-
Vna1.584	-	-	-	-	-	-
Vna1.837	-	-	-	-	-	-
Vna1.913	-	-	-	-	-	-
Vna1.970	0.895	-	-	-	-	-
Vna1.1072	-	-	-	-	-	-
Vna1.1084	0.722	-	-	-	-	-
Vna1.1133	-	-	-	-	-	-
Vna1.1196	0.764	-	-	-	-	-
Vna1.1229	0.947	-	-	-	-	-
Vna1.1231	-	-	-	-	-	-
Vna1.1233	-	-	-	-	-	-
Vna1.1245	-	-	-	-	-	-
Vna1.1274	0.893	Effector (plant avirulence determinant)	Magnaporthe oryzae (related: Magnaporthe grisea)	MgSM1	72.46	4e-68
Vna1.1302	0.979	-	-	-	-	-
Vna1.1318	-	-	-	-	-	-
Vna1.1334	1	-	-	-	-	-
Vna2.8	-	Effector (plant avirulence determinant)	Magnaporthe oryzae	AVR-Pita1	31.98	3e-18
Vna2.47	-	-	-	-	-	-
Vna2.60	-	-	-	-	-	-
Vna2.73	-	-	-	-	-	-
Vna2.93	-	-	-	-	-	-
Vna2.98	-	-	-	-	-	-
Vna2.100	-	-	-	-	-	-
Vna2.118	-	-	-	-	-	-
Vna2.175	-	-	-	-	-	-
Vna2.179	-	-	-	-	-	-
Vna2.199	-	-	-	-	-	-
Vna2.227	-	-	-	-	-	-
Vna2.228	-	-	-	-	-	-
Vna2.250	-	-	-	-	-	-
Vna2.266	-	-	-	-	-	-
Vna2.269	-	-	-	-	-	-
Vna2.595	-	-	-	-	-	-
Vna2.747	-	-	-	-	-	-
Vna2.791	-	-	-	-	-	-
Vna2.831	-	-	-	-	-	-
Vna2.836	1	-	-	-	-	-
Vna2.882	-	-	-	-	-	-
Vna2.912	-	-	-	-	-	-
Vna2.925	-	-	-	-	-	-
Vna2.938	-	-	-	-	-	-
Vna2.967	1	-	-	-	-	-
Vna2.979	-	Effector (plant avirulence determinant)	Verticillium dahliae	Vd4LysM	95.1	0
Vna2.1044	-	-	-	-	-	-
Vna2.1057	1	-	-	-	-	-
Vna2.1071	0.811	-	-	-	-	-
Vna2.1099	-	-	-	-	-	-
Vna2.1121	-	-	-	-	-	-
Vna2.1134	-	-	-	-	-	-
Vna2.1139	-	-	-	-	-	-
Vna2.1140	-	-	-	-	-	-
Vna2.1145	-	-	-	-	-	-
Vna2.1151	-	-	-	-	-	-
Vna2.1158	-	-	-	-	-	-
Vna2.1160	0.772	-	-	-	-	-
Vna3.5	-	-	-	-	-	-
Vna3.9	-	-	-	-	-	-
Vna3.33	-	-	-	-	-	-
Vna3.35	-	-	-	-	-	-
Vna3.54	-	Effector (plant avirulence determinant)	Magnaporthe oryzae	AVR-Pita1	24.32	2e-10
Vna3.118	-	-	-	-	-	-
Vna3.296	0.88	-	-	-	-	-
Vna3.320	0.998	Reduced virulence	Magnaporthe grisea	MHP1	44	2e-21
Vna3.350	-	-	-	-	-	-
Vna3.353	1	-	-	-	-	-
Vna3.492	0.994	Unaffected pathogenicity	Claviceps purpurea	CPPH1	59.42	2e-19
Vna3.624	-	-	-	-	-	-
Vna3.636	-	-	-	-	-	-
Vna3.649	0.711	Unaffected pathogenicity	Botrytis elliptica	BeNEP1	56.79	2e-96
Vna3.706	-	-	-	-	-	-
Vna3.778	-	-	-	-	-	-
Vna3.795	-	-	-	-	-	-
Vna3.801	-	-	-	-	-	-
Vna3.868	-	-	-	-	-	-
Vna3.972	-	-	-	-	-	-
Vna3.979	0.94	-	-	-	-	-
Vna3.988	0.95	-	-	-	-	-
Vna3.1010	-	-	-	-	-	-
Vna3.1041	-	-	-	-	-	-
Vna4.2	0.987	-	-	-	-	-
Vna4.10	-	-	-	-	-	-
Vna4.61	-	-	-	-	-	-
Vna4.63	-	Unaffected pathogenicity	Botrytis elliptica	BeNEP2	29.15	3e-21
Vna4.88	0.978	-	-	-	-	-
Vna4.94	-	-	-	-	-	-
Vna4.125	-	-	-	-	-	-
Vna4.126	-	-	-	-	-	-
Vna4.130	-	Reduced virulence	Magnaporthe oryzae	EMP1	42.01	2e-25
Vna4.135	0.999	-	-	-	-	-
Vna4.136	-	-	-	-	-	-
Vna4.159	-	-	-	-	-	-
Vna4.245	-	-	-	-	-	-
Vna4.287	-	-	-	-	-	-
Vna4.316	1	-	-	-	-	-
Vna4.363	-	-	-	-	-	-
Vna4.382	-	-	-	-	-	-
Vna4.406	-	-	-	-	-	-
Vna4.410	-	-	-	-	-	-
Vna4.420	-	-	-	-	-	-
Vna4.443	-	-	-	-	-	-
Vna4.515	-	-	-	-	-	-
Vna4.669	0.964	-	-	-	-	-
Vna4.673	0.992	-	-	-	-	-
Vna4.688	-	-	-	-	-	-
Vna4.699	-	-	-	-	-	-
Vna4.756	0.655	-	-	-	-	-
Vna4.761	0.999	-	-	-	-	-
Vna4.820	-	-	-	-	-	-
Vna4.880	-	-	-	-	-	-
Vna4.913	-	-	-	-	-	-
Vna5.8	-	-	-	-	-	-
Vna5.18	-	-	-	-	-	-
Vna5.144	-	-	-	-	-	-
Vna5.149	-	-	-	-	-	-
Vna5.152	-	-	-	-	-	-
Vna5.176	-	-	-	-	-	-
Vna5.187	-	-	-	-	-	-
Vna5.190	-	-	-	-	-	-
Vna5.198	-	-	-	-	-	-
Vna5.216	0.971	-	-	-	-	-
Vna5.217	-	-	-	-	-	-
Vna5.235	-	-	-	-	-	-
Vna5.290	-	-	-	-	-	-
Vna5.362	-	-	-	-	-	-
Vna5.475	-	-	-	-	-	-
Vna5.479	0.993	-	-	-	-	-
Vna5.513	-	-	-	-	-	-
Vna5.588	-	-	-	-	-	-
Vna5.618	-	-	-	-	-	-
Vna5.619	1	-	-	-	-	-
Vna5.682	-	-	-	-	-	-
Vna5.694	0.952	-	-	-	-	-
Vna5.719	-	Reduced virulence	Candida albicans	RBT4	30.26	4e-14
Vna5.721	0.504	-	-	-	-	-
Vna5.772	-	-	-	-	-	-
Vna5.785	0.743	-	-	-	-	-
Vna5.793	-	-	-	-	-	-
Vna5.801	-	-	-	-	-	-
Vna5.873	-	-	-	-	-	-
Vna5.876	0.505	-	-	-	-	-
Vna6.11	-	-	-	-	-	-
Vna6.103	-	-	-	-	-	-
Vna6.108	-	-	-	-	-	-
Vna6.111	-	-	-	-	-	-
Vna6.119	-	-	-	-	-	-
Vna6.167	-	-	-	-	-	-
Vna6.168	-	-	-	-	-	-
Vna6.171	-	-	-	-	-	-
Vna6.223	-	-	-	-	-	-
Vna6.245	-	-	-	-	-	-
Vna6.283	0.819	-	-	-	-	-
Vna6.401	-	-	-	-	-	-
Vna6.439	0.992	-	-	-	-	-
Vna6.634	-	-	-	-	-	-
Vna7.77	0.999	Reduced virulence	Magnaporthe grisea	MHP1	66	6e-40
Vna7.87	1	Reduced virulence	Magnaporthe grisea	MHP1	49.3	2e-13
Vna7.176	-	-	-	-	-	-
Vna7.198	-	-	-	-	-	-
Vna7.214	0.866	-	-	-	-	-
Vna7.239	-	Effector (plant avirulence determinant)	Phytophtora parasitica	NPP1	33.58	2e-13
Vna7.252	-	-	-	-	-	-
Vna7.279	1	-	-	-	-	-
Vna7.287	-	-	-	-	-	-
Vna7.365	-	-	-	-	-	-
Vna7.429	-	-	-	-	-	-
Vna7.443	0.986	-	-	-	-	-
Vna7.466	-	-	-	-	-	-
Vna7.467	-	-	-	-	-	-
Vna7.484	-	-	-	-	-	-
Vna7.566	-	-	-	-	-	-
Vna7.568	0.996	-	-	-	-	-
Vna7.569	-	-	-	-	-	-
Vna7.570	0.786	-	-	-	-	-
Vna7.617	-	Reduced virulence	Fusarium oxysporum	Msb2	44.62	3e-103
Vna7.767	-	-	-	-	-	-
Vna7.850	-	-	-	-	-	-
Vna8.38	0.78	-	-	-	-	-
Vna8.69	-	-	-	-	-	-
Vna8.76	-	-	-	-	-	-
Vna8.84	-	-	-	-	-	-
Vna8.102	-	-	-	-	-	-
Vna8.116	-	-	-	-	-	-
Vna8.133	0.993	-	-	-	-	-
Vna8.145	-	-	-	-	-	-
Vna8.175	-	-	-	-	-	-
Vna8.188	-	-	-	-	-	-
Vna8.213	0.996	-	-	-	-	-
Vna8.231	-	-	-	-	-	-
Vna8.348	-	-	-	-	-	-
Vna8.382	0.917	-	-	-	-	-
Vna8.395	-	-	-	-	-	-
Vna8.440	-	-	-	-	-	-
Vna8.524	-	-	-	-	-	-
Vna8.621	0.957	-	-	-	-	-
Vna8.625	-	-	-	-	-	-
Vna8.627	-	-	-	-	-	-
Vna8.658	-	-	-	-	-	-
Vna8.681	0.992	-	-	-	-	-
Vna8.686	-	-	-	-	-	-
Vna8.691	1	-	-	-	-	-
Vna8.701	-	-	-	-	-	-
Vna8.716	0.995	-	-	-	-	-
Vna8.724	0.573	-	-	-	-	-
Vna8.736	0.803	-	-	-	-	-
Vna8.781	0.768	-	-	-	-	-
Vna8.788	-	Unaffected pathogenicity	Botrytis elliptica	BeNEP2	24.9	2e-09
Vna8.805	-	-	-	-	-	-
Vna8.820	-	-	-	-	-	-
Vna9.33	0.977	-	-	-	-	-
Vna9.99	-	-	-	-	-	-
Vna9.148	-	-	-	-	-	-
Vna9.152	0.99	-	-	-	-	-
Vna9.214	0.989	-	-	-	-	-
Vna9.219	-	-	-	-	-	-
Vna9.246	-	Reduced virulence	Candida albicans	RBT4	42.34	3e-28
Vna9.268	0.975	-	-	-	-	-
Vna9.305	0.98	-	-	-	-	-
Vna9.306	-	-	-	-	-	-
Vna9.392	-	-	-	-	-	-
Vna9.489	1	-	-	-	-	-
Vna9.505	-	-	-	-	-	-
Vna9.508	-	-	-	-	-	-
Vna9.512	-	-	-	-	-	-
Vna9.514	-	-	-	-	-	-
Vna9.515	-	-	-	-	-	-
Vna9.556	-	-	-	-	-	-
Vna10.75	-	-	-	-	-	-
Vna10.76	0.99	-	-	-	-	-
Vna10.147	0.999	Reduced virulence	Verticillium dahliae	NLP1	81.13	2e-88
Vna10.151	0.992	-	-	-	-	-
Vna10.240	-	-	-	-	-	-
Vna10.247	-	-	-	-	-	-
Vna10.263	0.689	Reduced virulence	Candida albicans	RBT4	43.54	1e-26
Vna10.309	-	-	-	-	-	-
Vna10.324	-	-	-	-	-	-
Vna10.326	0.86	-	-	-	-	-
VnaUn.10	-	-	-	-	-	-
VnaUn.103	-	-	-	-	-	-
VnaUn.206	-	-	-	-	-	-
VnaUn.216	-	-	-	-	-	-
VnaUn.279	-	Reduced virulence	Aspergillus fumigatus	LAEA	44.19	1e-07
VnaUn.337	-	-	-	-	-	-
VnaUn.480	-	-	-	-	-	-
