# Supplementary material for: Comprehensive analysis of Verticillium nonalfalfae in silico secretome uncovers putative effector proteins expressed during hop invasion
Source: PLoS One. 2018 Jun 12;13(6):e0198971. doi: 10.1371/journal.pone.0198971 (PMC5997321; doi:10.1371/journal.pone.0198971)
Supplement: S7 Table — Gene expression was calculated by the comparative CT method [120]. Hop plants were inoculated by the root dipping method with V. nonalfalfae conidia and sampled at 6, 12 and 18 days post inoculation. Analyzed samples contained the roots of five individual plants from either susceptible hop variety 'Celeia' (CE) or resistant 'Wye Target' (WT). cDNA from V. nonalfalfae mycelium cultivated on ½ Czapek Dox (CD) medium was used as a reference sample. V. nonalfalfae DNA topoisomerase (VnaUn.148) and splicing factor 3a2 (Vna8.801) were used as endogenous control genes. Numbers represent log2 fold changes in the expression of genes in infected plants at indicated time points compared to gene expression in ½ CD medium. na, not available. (XLSX) [file pone.0198971.s007.xlsx]

## Sheet: List1
S7 Table
Gene ID	Celeia root samples			Wye target root samples
	6 dpi	12 dpi	18 dpi	6 dpi	12 dpi	18 dpi
Vna4.2	4.77961	8.94185	11.735	0.982074	5.38379	4.7137
Vna5.694	9.42711	8.12871	8.0335	8.18017	8.9628	8.89185
Vna7.443	8.74578	8.12085	8.42479	9.13957	9.2869	8.13052
Vna8.691	10.4579	7.25467	6.92742	8.4988	8.02338	7.68794
Vna7.570	8.24408	6.84602	7.48846	7.21878	7.23983	6.79386
Vna3.1041	8.16066	5.47116	3.65487	6.68012	6.65718	5.83911
VnaUn.279	0.977175	5.10174	7.5103	na	1.79633	0.810253
Vna5.876	5.71028	4.39539	5.46328	5.95701	6.16658	4.63673
Vna5.362	4.12824	3.37867	3.44121	3.56566	4.06635	3.20596
Vna3.636	4.55105	3.16676	4.20882	3.68824	3.99523	3.77151
Vna6.167	2.33659	3.07541	3.45217	3.04579	2.58033	3.13469
Vna3.350	3.03191	3.03137	2.40442	2.29167	2.71273	2.4591
Vna7.569	4.08253	2.38905	2.99991	3.06511	3.09781	2.76098
Vna6.119	2.84388	2.19045	2.05574	1.86504	2.35394	1.88288
Vna1.285	3.96195	2.08782	2.04127	3.43533	3.76394	2.69636
Vna6.168	1.89556	1.55832	2.73388	2.6015	2.98547	1.56363
Vna5.793	1.73955	1.2279	1.49734	0.50268	1.37467	0.320781
Vna3.778	2.26452	1.01932	0.367636	2.7206	2.16542	1.12814
Vna1.566	0.617557	0.86237	1.47648	2.27451	2.98052	2.85708
VnaUn.10	0.434454	0.756843	-0.348543	1.67231	0.0447903	na
Vna1.1245	0.156044	0.679856	1.89494	-0.00694942	0.41217	na
Vna1.1229	1.93421	0.586558	0.965422	0.622756	0.906761	0.609262
Vna1.565	-0.339455	0.489442	0.879051	1.83849	1.95727	1.44111
Vna7.467	1.92313	0.378914	1.52505	1.63095	2.30314	2.22208
Vna1.53	0.886078	-0.473443	0.351183	-0.0660181	0.0777607	-1.52816
Vna4.130	1.25585	-0.5501	-0.29152	-0.088232	0.553184	0.0275736
Vna2.179	-0.758624	-0.657606	-0.331588	-0.0849056	-0.611411	-3.51159
Vna1.1274	-1.11335	-0.679171	0.0653849	-1.95146	-2.12335	na
Vna2.1145	0.75345	-0.712819	0.141993	1.01277	0.773588	0.853935
Vna5.18	-0.221359	-0.812972	-1.52539	0.542226	-0.255705	-1.05277
Vna5.588	-1.52819	-1.07319	-1.26686	-1.14257	-1.13306	-2.03705
Vna4.761	-0.244049	-1.37887	-3.35923	-1.30852	-1.43549	-1.9359
Vna6.108	2.30921	-1.39443	1.36264	-1.62299	-0.769241	0.17539
Vna3.1010	-0.611935	-1.43017	-0.546957	-0.896646	-1.06774	-2.03654
Vna3.706	-1.24985	-1.77818	-1.61885	-0.435881	-1.40934	-0.270738
Vna1.1318	-1.85479	-1.91105	-1.37145	-1.8099	-2.29783	-3.46942
Vna1.575	-3.47433	-2.31431	-4.41117	-2.51649	-4.86934	-4.6131
Vna8.133	0.112455	-2.34442	0.58662	-1.37479	-1.19641	-0.685038
Vna8.621	-4.50274	-2.77115	-4.9531	na	-4.02858	-2.92652
Vna5.873	-3.21124	-2.91647	-1.32921	-5.05281	-4.41298	-4.01997
Vna9.148	-1.89751	-3.04514	-2.70508	-2.53592	-2.96086	-3.65503
Vna1.542	-2.96095	-3.47004	na	-2.61099	-2.33235	-1.19609
Vna7.252	-3.89396	-3.73682	-4.88917	-1.53201	-3.1267	-4.72869
Vna2.175	-4.4126	-4.91475	-5.92567	-5.26879	-4.8513	-5.0732
